# Supplementary material for: Variation in Leishmania chemokine suppression driven by diversification of the GP63 virulence factor
Source: PLoS Negl Trop Dis. 2021 Oct 28;15(10):e0009224. doi: 10.1371/journal.pntd.0009224 (PMC8577781; doi:10.1371/journal.pntd.0009224)
Supplement: S1 Data — The xgBoost Interface Prediction of Specific-Partner Interaction (BIPSPI) algorithm to predict protein-protein interactions from sequential data was run using the primary amino acid sequence used for the solved crystal structures of CXCL10 (PDB: 1o7y) and GP63 (PDB: 1LML). The algorithm generates both predictions for each protein individually and for the interaction of amino acid residues between the two proteins. (XLSX) [file pntd.0009224.s001.xlsx]

## Sheet: S1 Data
S1 Data. BIPSPI Results. The xgBoost Interface Prediction of Specific-Partner Interactions (BIPSPI) algorithm to predict protein-protein interactions from sequential data was run using the primary amino acid sequence used for the solved crystal structures of CXCL10 (PDB: 1o7y) and GP63 (PDB: 1LML). The algorithm generates both predictions for each protein individually and for the interaction of a…
Sheet "CXCL10 Interface Residues Pred" contains the summary prediction scores for each amino acid residue in CXCL10 individually.The top 3 individual residues were used downstream in Zdock modeling. The top overall score residue R 92 was notably not solved in the crystal structure (PDB 1o7y) and therefore not included in downstream analysis.
Sheet "GP63 Interface Residues Pred" contains the summary prediction scores for each amino acid residue in GP63 individually. The top 3 individual residues were used downstream in Zdock modeling.
Sheet "Residue-Residue Contact Pred" contains the summary prediction score for the interaction between CXCL10 and GP63 residues. For both proteins, each of the top-3 predicted residues from the individual analysis are highlighted in green.

## Sheet: CXCL10 Interface Residues Pred
chainId	resId	prediction
L	92	1.9415
L	36	1.25654
L	38	1.16572
L	42	1.10908
L	55	0.903711
L	37	0.894922
L	54	0.747656
L	34	0.676465
L	40	0.587891
L	58	0.565918
L	90	0.533398
L	91	0.512109
L	77	0.506543
L	93	0.382617
L	28	0.352246
L	43	0.34209
L	33	0.307422
L	35	0.303516
L	25	0.291504
L	83	0.280566
L	41	0.277734
L	86	0.232031
L	67	0.216797
L	39	0.209277
L	79	0.207324
L	22	0.181543
L	89	0.166309
L	51	0.140039
L	48	0.13916
L	57	0.116016
L	68	0.114941
L	80	0.111035
L	46	0.108789
L	56	0.108691
L	78	0.10293
L	53	0.102051
L	71	0.0978516
L	26	0.0923828
L	59	0.080957
L	1	0.0758789
L	50	0.0758789
L	2	0.0736328
L	32	0.0731445
L	30	0.0696289
L	76	0.0685547
L	66	0.0642578
L	21	0.059082
L	27	0.0564453
L	23	0.0560547
L	29	0.0526367
L	82	0.0481445
L	24	0.0466797
L	97	0.0433594
L	87	0.0419922
L	45	0.0397461
L	60	0.0390625
L	94	0.0360352
L	84	0.0348633
L	64	0.0344727
L	95	0.0341797
L	49	0.0316406
L	52	0.0306641
L	47	0.0304687
L	44	0.0292969
L	85	0.0288086
L	70	0.0258789
L	72	0.0250977
L	16	0.0220703
L	0	0.0200195
L	88	0.0200195
L	69	0.019043
L	3	0.0181641
L	19	0.0155273
L	31	0.0151367
L	81	0.0125
L	96	0.0125
L	65	0.00996094
L	18	0.00751953
L	20	0.00654297
L	17	0.00498047
L	61	0.00478516
L	63	0.00429688
L	15	0.00273437
L	73	0.00166016
L	75	0.00146484
L	4	0.00126953
L	74	9.76563e-05
L	10	0
L	11	0
L	12	0
L	13	0
L	14	0
L	5	0
L	6	0
L	62	0
L	7	0
L	8	0
L	9	0

## Sheet: GP63 Interface Residues Pred
chainId	resId	prediction
R	460	5.45508
R	462	1.39697
R	461	1.33564
R	502	1.09795
R	459	0.71416
R	503	0.672754
R	316	0.515234
R	318	0.465625
R	274	0.398633
R	395	0.361816
R	441	0.300293
R	317	0.260156
R	501	0.224512
R	134	0.223535
R	499	0.183789
R	463	0.180762
R	315	0.171582
R	500	0.15166
R	397	0.13252
R	248	0.128027
R	400	0.111523
R	394	0.103613
R	429	0.0985352
R	188	0.0982422
R	273	0.0861328
R	504	0.0772461
R	434	0.0768555
R	550	0.0744141
R	505	0.0726563
R	396	0.0707031
R	464	0.0686523
R	581	0.0682617
R	440	0.0666016
R	251	0.0657227
R	435	0.0644531
R	421	0.0640625
R	475	0.0639648
R	582	0.0592773
R	275	0.0584961
R	319	0.055957
R	442	0.0523438
R	122	0.0463867
R	371	0.044043
R	372	0.0439453
R	443	0.0438477
R	170	0.0421875
R	410	0.0421875
R	526	0.0416992
R	133	0.0412109
R	186	0.0356445
R	476	0.0333008
R	187	0.0325195
R	115	0.0320312
R	294	0.0305664
R	135	0.0302734
R	219	0.0294922
R	337	0.0294922
R	256	0.0288086
R	314	0.0277344
R	234	0.0273438
R	428	0.0253906
R	409	0.0237305
R	118	0.0235352
R	399	0.0231445
R	252	0.0223633
R	57	0.0219727
R	468	0.0214844
R	498	0.0210938
R	136	0.0203125
R	430	0.0191406
R	249	0.019043
R	192	0.0188477
R	247	0.0182617
R	362	0.0178711
R	398	0.0175781
R	458	0.0173828
R	425	0.0171875
R	377	0.0169922
R	519	0.0168945
R	293	0.0166992
R	494	0.0166016
R	323	0.0165039
R	477	0.0165039
R	58	0.0158203
R	413	0.0157227
R	478	0.0155273
R	401	0.015332
R	451	0.0148437
R	254	0.0146484
R	220	0.0144531
R	232	0.0138672
R	308	0.0136719
R	419	0.0131836
R	272	0.0130859
R	189	0.012793
R	467	0.012793
R	357	0.0124023
R	433	0.0121094
R	253	0.0119141
R	358	0.0116211
R	376	0.0116211
R	529	0.0112305
R	549	0.0111328
R	352	0.0109375
R	185	0.0103516
R	103	0.0102539
R	116	0.0101563
R	202	0.0101563
R	349	0.0101563
R	551	0.0100586
R	493	0.00986328
R	233	0.00966797
R	375	0.00966797
R	420	0.00957031
R	436	0.00947266
R	465	0.009375
R	528	0.00927734
R	506	0.00908203
R	480	0.00898437
R	412	0.00888672
R	548	0.00869141
R	427	0.00859375
R	527	0.00849609
R	580	0.00849609
R	250	0.00839844
R	444	0.00839844
R	393	0.00820313
R	422	0.00820313
R	466	0.00820313
R	530	0.00820313
R	474	0.0078125
R	363	0.00761719
R	255	0.00751953
R	515	0.00742187
R	123	0.00732422
R	121	0.00722656
R	165	0.00703125
R	418	0.00703125
R	546	0.00673828
R	257	0.00664062
R	292	0.00664062
R	583	0.00664062
R	336	0.00595703
R	338	0.00595703
R	518	0.00595703
R	411	0.00585938
R	120	0.00566406
R	370	0.00566406
R	156	0.00556641
R	169	0.00527344
R	171	0.00527344
R	235	0.00527344
R	525	0.00517578
R	373	0.00488281
R	438	0.00488281
R	309	0.00478516
R	341	0.00478516
R	545	0.0046875
R	119	0.00439453
R	295	0.00439453
R	378	0.00439453
R	439	0.00429688
R	481	0.00419922
R	114	0.00400391
R	484	0.00400391
R	516	0.00400391
R	567	0.00400391
R	138	0.00390625
R	496	0.00390625
R	117	0.00371094
R	291	0.00371094
R	218	0.00351563
R	448	0.00341797
R	236	0.00332031
R	283	0.00332031
R	132	0.00322266
R	191	0.003125
R	208	0.003125
R	259	0.003125
R	368	0.003125
R	572	0.003125
R	137	0.00302734
R	356	0.00302734
R	426	0.00302734
R	322	0.00283203
R	432	0.00283203
R	479	0.00283203
R	447	0.00273437
R	469	0.00273437
R	285	0.00253906
R	56	0.00253906
R	158	0.00244141
R	437	0.00244141
R	495	0.00244141
R	193	0.00234375
R	277	0.00234375
R	365	0.00234375
R	408	0.00234375
R	424	0.00234375
R	453	0.00234375
R	53	0.00234375
R	284	0.00224609
R	324	0.00214844
R	361	0.00214844
R	452	0.00214844
R	102	0.00205078
R	359	0.00205078
R	520	0.00205078
R	431	0.00195312
R	414	0.00185547
R	450	0.00185547
R	492	0.00185547
R	547	0.00185547
R	157	0.00175781
R	313	0.00175781
R	326	0.00175781
R	126	0.00166016
R	180	0.00166016
R	231	0.00166016
R	307	0.00166016
R	470	0.00166016
R	584	0.00166016
R	59	0.00166016
R	214	0.0015625
R	221	0.0015625
R	222	0.0015625
R	280	0.0015625
R	381	0.0015625
R	423	0.0015625
R	457	0.0015625
R	473	0.0015625
R	276	0.00146484
R	342	0.00136719
R	351	0.00136719
R	353	0.00136719
R	568	0.00136719
R	104	0.00126953
R	201	0.00126953
R	203	0.00126953
R	348	0.00126953
R	350	0.00126953
R	485	0.00126953
R	271	0.00107422
R	374	0.00107422
R	379	0.00107422
R	127	0.000976562
R	179	0.000976562
R	325	0.000976562
R	327	0.000976562
R	355	0.000976562
R	364	0.000976562
R	471	0.000976562
R	585	0.000976562
R	10	0.000878906
R	164	0.000878906
R	166	0.000878906
R	491	0.000878906
R	514	0.000878906
R	517	0.000878906
R	531	0.000878906
R	569	0.000878906
R	9	0.000878906
R	113	0.00078125
R	16	0.00078125
R	184	0.00078125
R	205	0.00078125
R	258	0.00078125
R	264	0.00078125
R	46	0.00078125
R	554	0.00078125
R	560	0.00078125
R	62	0.00078125
R	155	0.000683594
R	417	0.000683594
R	340	0.000585937
R	139	0.000488281
R	369	0.000488281
R	483	0.000488281
R	497	0.000488281
R	544	0.000488281
R	566	0.000488281
R	207	0.000390625
R	209	0.000390625
R	237	0.000390625
R	260	0.000390625
R	282	0.000390625
R	290	0.000390625
R	310	0.000390625
R	367	0.000390625
R	445	0.000390625
R	449	0.000390625
R	482	0.000390625
R	571	0.000390625
R	573	0.000390625
R	159	0.000292969
R	246	0.000292969
R	278	0.000292969
R	286	0.000292969
R	335	0.000292969
R	339	0.000292969
R	366	0.000292969
R	380	0.000292969
R	446	0.000292969
R	454	0.000292969
R	472	0.000292969
R	52	0.000292969
R	54	0.000292969
R	124	0.000195313
R	125	0.000195313
R	131	0.000195313
R	181	0.000195313
R	190	0.000195313
R	213	0.000195313
R	215	0.000195313
R	223	0.000195313
R	279	0.000195313
R	281	0.000195313
R	382	0.000195313
R	402	0.000195313
R	101	9.76563e-05
R	11	9.76563e-05
R	112	9.76563e-05
R	128	9.76563e-05
R	15	9.76563e-05
R	17	9.76563e-05
R	178	9.76563e-05
R	204	9.76563e-05
R	206	9.76563e-05
R	263	9.76563e-05
R	265	9.76563e-05
R	296	9.76563e-05
R	321	9.76563e-05
R	328	9.76563e-05
R	343	9.76563e-05
R	354	9.76563e-05
R	360	9.76563e-05
R	392	9.76563e-05
R	45	9.76563e-05
R	47	9.76563e-05
R	486	9.76563e-05
R	490	9.76563e-05
R	552	9.76563e-05
R	553	9.76563e-05
R	555	9.76563e-05
R	559	9.76563e-05
R	561	9.76563e-05
R	570	9.76563e-05
R	579	9.76563e-05
R	586	9.76563e-05
R	61	9.76563e-05
R	63	9.76563e-05
R	8	9.76563e-05
R	0	0
R	1	0
R	100	0
R	105	0
R	106	0
R	107	0
R	108	0
R	109	0
R	110	0
R	111	0
R	12	0
R	129	0
R	13	0
R	130	0
R	14	0
R	140	0
R	141	0
R	142	0
R	143	0
R	144	0
R	145	0
R	146	0
R	147	0
R	148	0
R	149	0
R	150	0
R	151	0
R	152	0
R	153	0
R	154	0
R	160	0
R	161	0
R	162	0
R	163	0
R	167	0
R	168	0
R	172	0
R	173	0
R	174	0
R	175	0
R	176	0
R	177	0
R	18	0
R	182	0
R	183	0
R	19	0
R	194	0
R	195	0
R	196	0
R	197	0
R	198	0
R	199	0
R	2	0
R	20	0
R	200	0
R	21	0
R	210	0
R	211	0
R	212	0
R	216	0
R	217	0
R	22	0
R	224	0
R	225	0
R	226	0
R	227	0
R	228	0
R	229	0
R	23	0
R	230	0
R	238	0
R	239	0
R	24	0
R	240	0
R	241	0
R	242	0
R	243	0
R	244	0
R	245	0
R	25	0
R	26	0
R	261	0
R	262	0
R	266	0
R	267	0
R	268	0
R	269	0
R	27	0
R	270	0
R	28	0
R	287	0
R	288	0
R	289	0
R	29	0
R	297	0
R	298	0
R	299	0
R	3	0
R	30	0
R	300	0
R	301	0
R	302	0
R	303	0
R	304	0
R	305	0
R	306	0
R	31	0
R	311	0
R	312	0
R	32	0
R	320	0
R	329	0
R	33	0
R	330	0
R	331	0
R	332	0
R	333	0
R	334	0
R	34	0
R	344	0
R	345	0
R	346	0
R	347	0
R	35	0
R	36	0
R	37	0
R	38	0
R	383	0
R	384	0
R	385	0
R	386	0
R	387	0
R	388	0
R	389	0
R	39	0
R	390	0
R	391	0
R	4	0
R	40	0
R	403	0
R	404	0
R	405	0
R	406	0
R	407	0
R	41	0
R	415	0
R	416	0
R	42	0
R	43	0
R	44	0
R	455	0
R	456	0
R	48	0
R	487	0
R	488	0
R	489	0
R	49	0
R	5	0
R	50	0
R	507	0
R	508	0
R	509	0
R	51	0
R	510	0
R	511	0
R	512	0
R	513	0
R	521	0
R	522	0
R	523	0
R	524	0
R	532	0
R	533	0
R	534	0
R	535	0
R	536	0
R	537	0
R	538	0
R	539	0
R	540	0
R	541	0
R	542	0
R	543	0
R	55	0
R	556	0
R	557	0
R	558	0
R	562	0
R	563	0
R	564	0
R	565	0
R	574	0
R	575	0
R	576	0
R	577	0
R	578	0
R	587	0
R	588	0
R	589	0
R	590	0
R	591	0
R	592	0
R	593	0
R	594	0
R	595	0
R	596	0
R	597	0
R	598	0
R	599	0
R	6	0
R	60	0
R	600	0
R	601	0
R	64	0
R	65	0
R	66	0
R	67	0
R	68	0
R	69	0
R	7	0
R	70	0
R	71	0
R	72	0
R	73	0
R	74	0
R	75	0
R	76	0
R	77	0
R	78	0
R	79	0
R	80	0
R	81	0
R	82	0
R	83	0
R	84	0
R	85	0
R	86	0
R	87	0
R	88	0
R	89	0
R	90	0
R	91	0
R	92	0
R	93	0
R	94	0
R	95	0
R	96	0
R	97	0
R	98	0
R	99	0

## Sheet: Residue-Residue Contact Pred
chainIdL (CXCL10)	structResIdL (CXCL10)	resNameL (CXCL10_	chainIdR (GP63)	structResIdR (GP63)	resNameR (GP63)	prediction
L	92	R	R	460	Y	0.860526
L	42	R	R	460	Y	0.853915
L	34	I	R	460	Y	0.81389
L	38	P	R	462	D	0.793231
L	38	P	R	460	Y	0.788334
L	37	Q	R	460	Y	0.751221
L	90	K	R	460	Y	0.748096
L	40	N	R	460	Y	0.74657
L	77	E	R	460	Y	0.736023
L	54	Q	R	460	Y	0.731645
L	36	N	R	316	L	0.719669
L	55	F	R	460	Y	0.710486
L	92	R	R	462	D	0.706656
L	83	N	R	460	Y	0.703615
L	92	R	R	274	P	0.697678
L	36	N	R	460	Y	0.692764
L	25	R	R	460	Y	0.691291
L	58	R	R	502	V	0.689122
L	22	P	R	460	Y	0.683193
L	92	R	R	395	Q	0.681847
L	86	K	R	460	Y	0.681838
L	92	R	R	461	S	0.647008
L	79	K	R	460	Y	0.644501
L	36	N	R	502	V	0.634753
L	51	P	R	460	Y	0.631981
L	91	E	R	460	Y	0.628063
L	55	F	R	503	K	0.617178
L	92	R	R	318	Y	0.610637
L	42	R	R	461	S	0.608262
L	92	R	R	503	K	0.60797
L	34	I	R	502	V	0.60554
L	93	S	R	460	Y	0.597103
L	28	R	R	462	D	0.596005
L	89	S	R	460	Y	0.593692
L	55	F	R	502	V	0.593329
L	36	N	R	503	K	0.593157
L	34	I	R	318	Y	0.592966
L	36	N	R	441	D	0.592828
L	35	S	R	460	Y	0.584097
L	92	R	R	441	D	0.581307
L	67	K	R	460	Y	0.575926
L	58	R	R	462	D	0.573586
L	42	R	R	318	Y	0.573218
L	92	R	R	502	V	0.570235
L	25	R	R	462	D	0.57008
L	77	E	R	502	V	0.569329
L	43	S	R	460	Y	0.566887
L	33	S	R	502	V	0.561435
L	48	E	R	460	Y	0.561183
L	55	F	R	462	D	0.5607
L	37	Q	R	502	V	0.556703
L	33	S	R	460	Y	0.547921
L	28	R	R	502	V	0.543047
L	42	R	R	134	H	0.542138
L	54	Q	R	502	V	0.539468
L	77	E	R	462	D	0.537233
L	38	P	R	316	L	0.535032
L	41	P	R	460	Y	0.533015
L	36	N	R	462	D	0.530386
L	42	R	R	462	D	0.528638
L	92	R	R	315	T	0.523636
L	46	K	R	460	Y	0.519264
L	36	N	R	395	Q	0.515075
L	28	R	R	460	Y	0.51274
L	77	E	R	441	D	0.510491
L	92	R	R	429	H	0.508831
L	68	K	R	460	Y	0.506214
L	36	N	R	134	H	0.505035
L	32	I	R	460	Y	0.503829
L	54	Q	R	318	Y	0.502528
L	66	K	R	460	Y	0.502192
L	55	F	R	316	L	0.500019
L	58	R	R	460	Y	0.49712
L	42	R	R	317	E	0.494092
L	92	R	R	316	L	0.49391
L	36	N	R	461	S	0.493843
L	54	Q	R	503	K	0.493434
L	42	R	R	502	V	0.492509
L	92	R	R	248	N	0.492219
L	58	R	R	503	K	0.491962
L	23	L	R	460	Y	0.491069
L	40	N	R	462	D	0.490399
L	58	R	R	395	Q	0.489898
L	42	R	R	395	Q	0.488265
L	58	R	R	318	Y	0.488133
L	58	R	R	274	P	0.48703
L	92	R	R	134	H	0.486813
L	55	F	R	461	S	0.486747
L	64	T	R	460	Y	0.486467
L	28	R	R	316	L	0.483598
L	79	K	R	462	D	0.481955
L	71	K	R	502	V	0.481281
L	58	R	R	499	D	0.478313
L	36	N	R	400	W	0.476136
L	58	R	R	461	S	0.476031
L	55	F	R	318	Y	0.47472
L	55	F	R	274	P	0.474647
L	54	Q	R	582	R	0.473749
L	42	R	R	503	K	0.471646
L	38	P	R	461	S	0.470736
L	92	R	R	372	S	0.468029
L	58	R	R	317	E	0.467926
L	40	N	R	502	V	0.467645
L	36	N	R	500	G	0.467443
L	67	K	R	441	D	0.466775
L	38	P	R	318	Y	0.46534
L	48	E	R	502	V	0.464608
L	92	R	R	499	D	0.463684
L	22	P	R	502	V	0.463063
L	54	Q	R	462	D	0.462412
L	38	P	R	502	V	0.461795
L	86	K	R	462	D	0.461193
L	21	V	R	460	Y	0.460125
L	80	A	R	460	Y	0.459136
L	36	N	R	421	L	0.456186
L	50	I	R	460	Y	0.454455
L	36	N	R	248	N	0.454083
L	30	T	R	460	Y	0.453322
L	40	N	R	503	K	0.453199
L	54	Q	R	170	R	0.452981
L	80	A	R	462	D	0.45268
L	26	T	R	460	Y	0.451496
L	54	Q	R	316	L	0.450077
L	91	E	R	462	D	0.449847
L	36	N	R	274	P	0.448397
L	92	R	R	397	V	0.448071
L	43	S	R	134	H	0.447585
L	58	R	R	219	E	0.443831
L	43	S	R	502	V	0.443107
L	43	S	R	462	D	0.442411
L	36	N	R	499	D	0.442185
L	38	P	R	395	Q	0.440781
L	28	R	R	274	P	0.440727
L	54	Q	R	394	E	0.440509
L	67	K	R	502	V	0.439425
L	1	N	R	502	V	0.4385
L	2	Q	R	502	V	0.438249
L	38	P	R	134	H	0.436566
L	95	R	R	460	Y	0.436067
L	86	K	R	318	Y	0.433873
L	55	F	R	395	Q	0.432614
L	36	N	R	315	T	0.432278
L	38	P	R	421	L	0.429809
L	92	R	R	400	W	0.42931
L	92	R	R	118	T	0.428944
L	67	K	R	318	Y	0.428854
L	42	R	R	435	Y	0.428268
L	92	R	R	188	D	0.427537
L	92	R	R	500	G	0.426215
L	33	S	R	318	Y	0.424817
L	28	R	R	461	S	0.424796
L	33	S	R	461	S	0.424627
L	40	N	R	397	V	0.423452
L	43	S	R	503	K	0.423296
L	38	P	R	526	H	0.423101
L	67	K	R	503	K	0.422534
L	55	F	R	581	R	0.422019
L	34	I	R	462	D	0.419418
L	33	S	R	462	D	0.418143
L	46	K	R	462	D	0.41813
L	86	K	R	441	D	0.416265
L	97	P	R	460	Y	0.415935
L	91	E	R	502	V	0.41561
L	36	N	R	394	E	0.414631
L	42	R	R	248	N	0.413915
L	34	I	R	503	K	0.413843
L	36	N	R	397	V	0.411416
L	38	P	R	505	Y	0.409594
L	71	K	R	274	P	0.409537
L	71	K	R	462	D	0.409364
L	55	F	R	501	I	0.408202
L	37	Q	R	395	Q	0.408026
L	92	R	R	475	S	0.407485
L	53	S	R	460	Y	0.40708
L	77	E	R	461	S	0.405749
L	92	R	R	526	H	0.405343
L	92	R	R	501	I	0.405013
L	90	K	R	318	Y	0.404686
L	77	E	R	316	L	0.404533
L	55	F	R	397	V	0.403838
L	77	E	R	188	D	0.402952
L	68	K	R	461	S	0.402758
L	86	K	R	502	V	0.402627
L	48	E	R	462	D	0.400986
L	37	Q	R	462	D	0.400685
L	16	S	R	460	Y	0.39835
L	55	F	R	317	E	0.397557
L	25	R	R	441	D	0.397133
L	48	E	R	499	D	0.394648
L	36	N	R	317	E	0.394509
L	28	R	R	503	K	0.393715
L	36	N	R	251	S	0.393643
L	92	R	R	550	E	0.393421
L	46	K	R	502	V	0.39262
L	42	R	R	550	E	0.392618
L	71	K	R	460	Y	0.391715
L	34	I	R	395	Q	0.391199
L	92	R	R	505	Y	0.390814
L	54	Q	R	395	Q	0.388489
L	42	R	R	434	P	0.388213
L	92	R	R	371	F	0.387354
L	86	K	R	395	Q	0.384911
L	54	Q	R	461	S	0.384686
L	38	P	R	429	H	0.383591
L	58	R	R	134	H	0.38229
L	55	F	R	582	R	0.381942
L	50	I	R	502	V	0.380115
L	54	Q	R	134	H	0.379992
L	92	R	R	317	E	0.379492
L	83	N	R	502	V	0.378965
L	33	S	R	503	K	0.378815
L	25	R	R	461	S	0.378032
L	60	E	R	460	Y	0.375446
L	36	N	R	318	Y	0.374994
L	95	R	R	462	D	0.37445
L	90	K	R	502	V	0.374117
L	37	Q	R	503	K	0.373736
L	28	R	R	505	Y	0.372497
L	72	R	R	460	Y	0.372007
L	48	E	R	461	S	0.371887
L	42	R	R	499	D	0.371806
L	55	F	R	134	H	0.37107
L	54	Q	R	413	R	0.370738
L	45	E	R	460	Y	0.370427
L	58	R	R	500	G	0.369482
L	50	I	R	462	D	0.369062
L	67	K	R	461	S	0.369053
L	55	F	R	315	T	0.369035
L	43	S	R	318	Y	0.368521
L	79	K	R	502	V	0.368271
L	58	R	R	581	R	0.367523
L	22	P	R	318	Y	0.367311
L	67	K	R	462	D	0.367066
L	42	R	R	316	L	0.366682
L	38	P	R	503	K	0.366545
L	37	Q	R	316	L	0.366355
L	90	K	R	395	Q	0.366235
L	30	T	R	462	D	0.366085
L	92	R	R	434	P	0.365529
L	40	N	R	461	S	0.365433
L	93	S	R	462	D	0.363976
L	55	F	R	441	D	0.363825
L	68	K	R	502	V	0.363774
L	38	P	R	400	W	0.363773
L	55	F	R	248	N	0.36225
L	92	R	R	115	E	0.361647
L	77	E	R	500	G	0.361488
L	55	F	R	459	P	0.361399
L	83	N	R	462	D	0.360873
L	54	Q	R	248	N	0.36065
L	68	K	R	503	K	0.359973
L	90	K	R	441	D	0.358776
L	1	N	R	441	D	0.357143
L	77	E	R	274	P	0.357015
L	94	K	R	460	Y	0.356584
L	42	R	R	323	D	0.356381
L	58	R	R	501	I	0.355855
L	24	S	R	460	Y	0.35513
L	55	F	R	188	D	0.354793
L	92	R	R	464	S	0.354693
L	92	R	R	440	T	0.354614
L	40	N	R	318	Y	0.354562
L	88	V	R	460	Y	0.354518
L	77	E	R	503	K	0.354139
L	34	I	R	316	L	0.353841
L	37	Q	R	461	S	0.353572
L	67	K	R	316	L	0.353119
L	42	R	R	505	Y	0.352368
L	91	E	R	316	L	0.35206
L	42	R	R	441	D	0.350877
L	37	Q	R	441	D	0.350511
L	92	R	R	458	V	0.350457
L	67	K	R	395	Q	0.349959
L	54	Q	R	337	R	0.348644
L	60	E	R	502	V	0.348089
L	28	R	R	429	H	0.348074
L	36	N	R	501	I	0.346669
L	54	Q	R	441	D	0.34638
L	55	F	R	550	E	0.346001
L	91	E	R	318	Y	0.345992
L	36	N	R	410	D	0.345773
L	55	F	R	464	S	0.345692
L	92	R	R	394	E	0.345095
L	54	Q	R	274	P	0.345077
L	87	A	R	460	Y	0.344899
L	58	R	R	294	D	0.343205
L	51	P	R	502	V	0.342543
L	43	S	R	316	L	0.342386
L	28	R	R	397	V	0.340727
L	78	S	R	460	Y	0.338963
L	90	K	R	462	D	0.338279
L	37	Q	R	318	Y	0.3381
L	77	E	R	395	Q	0.337761
L	42	R	R	188	D	0.337248
L	66	K	R	316	L	0.336925
L	83	N	R	318	Y	0.336884
L	97	P	R	462	D	0.336267
L	28	R	R	188	D	0.335811
L	69	G	R	460	Y	0.335421
L	43	S	R	317	E	0.335002
L	42	R	R	315	T	0.333569
L	77	E	R	499	D	0.333243
L	43	S	R	395	Q	0.333232
L	42	R	R	410	D	0.333132
L	80	A	R	503	K	0.333003
L	92	R	R	251	S	0.332966
L	55	F	R	251	S	0.331139
L	42	R	R	500	G	0.330304
L	89	S	R	441	D	0.33024
L	55	F	R	421	L	0.32986
L	71	K	R	499	D	0.329556
L	43	S	R	500	G	0.329091
L	1	N	R	460	Y	0.329071
L	25	R	R	435	Y	0.328571
L	54	Q	R	581	R	0.328222
L	36	N	R	475	S	0.328021
L	67	K	R	581	R	0.32757
L	36	N	R	429	H	0.327448
L	92	R	R	410	D	0.327108
L	42	R	R	372	S	0.326714
L	36	N	R	477	L	0.326413
L	40	N	R	395	Q	0.325604
L	79	K	R	188	D	0.325337
L	42	R	R	274	P	0.325257
L	77	E	R	443	S	0.322847
L	52	A	R	460	Y	0.322272
L	25	R	R	503	K	0.322092
L	36	N	R	476	L	0.321965
L	79	K	R	503	K	0.321957
L	42	R	R	400	W	0.320627
L	33	S	R	441	D	0.319477
L	36	N	R	440	T	0.319355
L	37	Q	R	501	I	0.319222
L	33	S	R	134	H	0.319155
L	37	Q	R	317	E	0.318675
L	55	F	R	475	S	0.318332
L	2	Q	R	462	D	0.318119
L	83	N	R	461	S	0.317594
L	58	R	R	186	V	0.317516
L	79	K	R	318	Y	0.316977
L	42	R	R	501	I	0.316908
L	92	R	R	252	R	0.315321
L	67	K	R	251	S	0.315104
L	37	Q	R	248	N	0.314887
L	42	R	R	528	S	0.314739
L	77	E	R	318	Y	0.314326
L	42	R	R	122	Y	0.314311
L	43	S	R	188	D	0.313648
L	55	F	R	337	R	0.313485
L	36	N	R	581	R	0.313205
L	34	I	R	274	P	0.312903
L	38	P	R	274	P	0.312816
L	42	R	R	115	E	0.312601
L	40	N	R	441	D	0.312264
L	42	R	R	443	S	0.311953
L	28	R	R	248	N	0.311881
L	40	N	R	464	S	0.311382
L	42	R	R	170	R	0.311133
L	70	E	R	460	Y	0.310726
L	91	E	R	503	K	0.310617
L	38	P	R	371	F	0.310553
L	89	S	R	462	D	0.310068
L	57	P	R	475	S	0.309472
L	28	R	R	337	R	0.309378
L	80	A	R	499	D	0.309274
L	54	Q	R	429	H	0.309029
L	42	R	R	371	F	0.308933
L	55	F	R	468	R	0.308906
L	58	R	R	352	Y	0.30867
L	77	E	R	315	T	0.30864
L	86	K	R	503	K	0.308626
L	28	R	R	318	Y	0.308484
L	28	R	R	435	Y	0.30838
L	46	K	R	503	K	0.307806
L	58	R	R	192	D	0.307794
L	83	N	R	134	H	0.307663
L	58	R	R	441	D	0.307241
L	35	S	R	462	D	0.30717
L	2	Q	R	316	L	0.306947
L	36	N	R	548	A	0.306721
L	58	R	R	188	D	0.306322
L	40	N	R	499	D	0.306254
L	37	Q	R	550	E	0.30621
L	22	P	R	503	K	0.305869
L	67	K	R	317	E	0.305697
L	51	P	R	462	D	0.305447
L	36	N	R	526	H	0.305336
L	36	N	R	57	R	0.305125
L	58	R	R	256	L	0.305068
L	68	K	R	462	D	0.303912
L	18	I	R	460	Y	0.303704
L	92	R	R	362	Q	0.303553
L	28	R	R	441	D	0.301712
L	40	N	R	500	G	0.301194
L	55	F	R	418	R	0.300757
L	25	R	R	318	Y	0.300392
L	58	R	R	435	Y	0.299228
L	38	P	R	397	V	0.298972
L	28	R	R	294	D	0.29871
L	55	F	R	187	G	0.298344
L	76	P	R	460	Y	0.297875
L	36	N	R	493	F	0.297729
L	58	R	R	316	L	0.297725
L	92	R	R	476	L	0.297628
L	55	F	R	499	D	0.29752
L	86	K	R	317	E	0.296961
L	49	I	R	460	Y	0.296567
L	2	Q	R	503	K	0.296526
L	42	R	R	429	H	0.296406
L	1	N	R	316	L	0.295834
L	0	M	R	502	V	0.295828
L	67	K	R	397	V	0.295813
L	54	Q	R	397	V	0.295302
L	54	Q	R	122	Y	0.294742
L	55	F	R	443	S	0.29458
L	48	E	R	503	K	0.294349
L	36	N	R	273	G	0.294294
L	80	A	R	502	V	0.29381
L	45	E	R	503	K	0.293391
L	90	K	R	503	K	0.293139
L	26	T	R	400	W	0.293056
L	92	R	R	409	E	0.292979
L	77	E	R	397	V	0.292831
L	41	P	R	462	D	0.292511
L	92	R	R	377	M	0.291161
L	54	Q	R	358	M	0.291133
L	92	R	R	186	V	0.290785
L	25	R	R	134	H	0.290752
L	57	P	R	460	Y	0.290372
L	83	N	R	274	P	0.290357
L	91	E	R	395	Q	0.289876
L	55	F	R	186	V	0.289636
L	66	K	R	502	V	0.289448
L	43	S	R	274	P	0.289047
L	58	R	R	434	P	0.288824
L	55	F	R	494	R	0.288315
L	43	S	R	461	S	0.288174
L	55	F	R	308	R	0.288112
L	79	K	R	274	P	0.287856
L	1	N	R	462	D	0.287754
L	71	K	R	461	S	0.287532
L	42	R	R	515	D	0.287346
L	36	N	R	458	V	0.28718
L	25	R	R	274	P	0.287022
L	1	N	R	503	K	0.286614
L	55	F	R	476	L	0.286315
L	93	S	R	441	D	0.285775
L	92	R	R	477	L	0.285626
L	33	S	R	186	V	0.285201
L	35	S	R	502	V	0.285096
L	91	E	R	434	P	0.285077
L	42	R	R	421	L	0.285052
L	38	P	R	441	D	0.284916
L	37	Q	R	274	P	0.283939
L	28	R	R	357	T	0.283932
L	92	R	R	530	D	0.283861
L	58	R	R	202	E	0.283841
L	37	Q	R	443	S	0.283597
L	54	Q	R	468	R	0.283476
L	33	S	R	400	W	0.283369
L	54	Q	R	371	F	0.283028
L	25	R	R	395	Q	0.282926
L	59	V	R	460	Y	0.282755
L	40	N	R	122	Y	0.282549
L	36	N	R	409	E	0.282525
L	92	R	R	442	P	0.282098
L	2	Q	R	397	V	0.281914
L	36	N	R	122	Y	0.281607
L	25	R	R	505	Y	0.281372
L	79	K	R	316	L	0.281287
L	42	R	R	314	D	0.280685
L	54	Q	R	519	R	0.280667
L	64	T	R	502	V	0.280421
L	92	R	R	396	S	0.280355
L	42	R	R	480	N	0.279965
L	25	R	R	502	V	0.279529
L	34	I	R	500	G	0.277734
L	38	P	R	273	G	0.27772
L	22	P	R	441	D	0.277702
L	37	Q	R	464	S	0.276804
L	58	R	R	464	S	0.276798
L	25	R	R	248	N	0.276254
L	42	R	R	118	T	0.275741
L	2	Q	R	499	D	0.27555
L	54	Q	R	505	Y	0.275184
L	36	N	R	550	E	0.275121
L	87	A	R	462	D	0.274938
L	92	R	R	294	D	0.274427
L	92	R	R	421	L	0.274373
L	77	E	R	134	H	0.274304
L	54	Q	R	400	W	0.274248
L	54	Q	R	435	Y	0.273922
L	77	E	R	581	R	0.273896
L	77	E	R	337	R	0.27379
L	26	T	R	134	H	0.273651
L	86	K	R	499	D	0.273625
L	46	K	R	499	D	0.27351
L	33	S	R	316	L	0.273426
L	30	T	R	461	S	0.272973
L	90	K	R	461	S	0.272898
L	92	R	R	375	E	0.272303
L	25	R	R	429	H	0.272055
L	25	R	R	464	S	0.271863
L	91	E	R	461	S	0.271755
L	92	R	R	273	G	0.271714
L	36	N	R	459	P	0.271703
L	37	Q	R	500	G	0.271605
L	57	P	R	502	V	0.271595
L	46	K	R	461	S	0.271567
L	89	S	R	502	V	0.271425
L	93	S	R	502	V	0.271149
L	22	P	R	429	H	0.270818
L	48	E	R	317	E	0.270503
L	54	Q	R	315	T	0.270497
L	46	K	R	318	Y	0.270384
L	42	R	R	232	F	0.26948
L	92	R	R	234	D	0.269476
L	77	E	R	464	S	0.268626
L	43	S	R	505	Y	0.268625
L	36	N	R	188	D	0.268574
L	32	I	R	462	D	0.268566
L	92	R	R	136	G	0.268225
L	79	K	R	441	D	0.267992
L	54	Q	R	434	P	0.267706
L	68	K	R	397	V	0.267602
L	33	S	R	397	V	0.267554
L	93	S	R	503	K	0.26742
L	36	N	R	371	F	0.267394
L	54	Q	R	410	D	0.267379
L	37	Q	R	122	Y	0.267203
L	30	T	R	503	K	0.26691
L	92	R	R	249	I	0.266814
L	36	N	R	341	D	0.266596
L	55	F	R	429	H	0.266466
L	36	N	R	468	R	0.266356
L	30	T	R	502	V	0.266317
L	58	R	R	400	W	0.266248
L	80	A	R	501	I	0.266007
L	34	I	R	461	S	0.26557
L	89	S	R	395	Q	0.265508
L	92	R	R	581	R	0.26507
L	80	A	R	464	S	0.264929
L	92	R	R	582	R	0.264681
L	28	R	R	499	D	0.26427
L	82	K	R	460	Y	0.263965
L	77	E	R	475	S	0.263023
L	54	Q	R	501	I	0.262854
L	54	Q	R	308	R	0.262319
L	36	N	R	399	Q	0.262303
L	54	Q	R	500	G	0.262218
L	86	K	R	461	S	0.262165
L	77	E	R	582	R	0.262149
L	71	K	R	429	H	0.261914
L	67	K	R	248	N	0.261652
L	33	S	R	499	D	0.261191
L	58	R	R	220	E	0.260941
L	30	T	R	316	L	0.260666
L	0	M	R	316	L	0.260356
L	26	T	R	462	D	0.259591
L	38	P	R	435	Y	0.259193
L	57	P	R	251	S	0.259123
L	97	P	R	502	V	0.258966
L	92	R	R	427	T	0.2586
L	57	P	R	400	W	0.258384
L	42	R	R	526	H	0.258375
L	19	Q	R	503	K	0.258216
L	25	R	R	188	D	0.258026
L	78	S	R	316	L	0.257827
L	77	E	R	434	P	0.257822
L	89	S	R	461	S	0.25746
L	32	I	R	316	L	0.257318
L	36	N	R	58	Q	0.257301
L	26	T	R	317	E	0.257109
L	3	T	R	460	Y	0.256811
L	42	R	R	133	D	0.256272
L	30	T	R	451	M	0.256177
L	91	E	R	400	W	0.255852
L	92	R	R	272	S	0.255822
L	91	E	R	115	E	0.255625
L	55	F	R	410	D	0.255409
L	42	R	R	409	E	0.255282
L	27	V	R	460	Y	0.255272
L	58	R	R	505	Y	0.255133
L	86	K	R	134	H	0.25508
L	83	N	R	118	T	0.255045
L	89	S	R	318	Y	0.254854
L	46	K	R	395	Q	0.254728
L	37	Q	R	505	Y	0.254597
L	54	Q	R	192	D	0.25459
L	91	E	R	251	S	0.254298
L	35	S	R	316	L	0.254228
L	43	S	R	251	S	0.254213
L	50	I	R	503	K	0.253685
L	35	S	R	503	K	0.253603
L	34	I	R	252	R	0.253571
L	91	E	R	464	S	0.253548
L	86	K	R	397	V	0.25307
L	41	P	R	461	S	0.252977
L	38	P	R	394	E	0.252841
L	57	P	R	395	Q	0.252768
L	92	R	R	314	D	0.25263
L	54	Q	R	499	D	0.252248
L	54	Q	R	438	Y	0.252005
L	43	S	R	443	S	0.251995
L	33	S	R	317	E	0.251944
L	48	E	R	500	G	0.251937
L	42	R	R	430	P	0.251781
L	92	R	R	528	S	0.251632
L	53	S	R	502	V	0.251538
L	58	R	R	429	H	0.251033
L	40	N	R	505	Y	0.250999
L	28	R	R	254	D	0.250967
L	36	N	R	412	I	0.250901
L	54	Q	R	464	S	0.250878
L	78	S	R	462	D	0.250728
L	36	N	R	505	Y	0.25066
L	55	F	R	529	N	0.250632
L	97	P	R	440	T	0.250265
L	55	F	R	234	D	0.250095
L	19	Q	R	460	Y	0.249812
L	92	R	R	187	G	0.2495
L	43	S	R	526	H	0.249319
L	36	N	R	336	M	0.249297
L	45	E	R	462	D	0.249086
L	79	K	R	461	S	0.248849
L	58	R	R	362	Q	0.248699
L	89	S	R	397	V	0.248661
L	23	L	R	502	V	0.248657
L	28	R	R	425	G	0.248011
L	79	K	R	410	D	0.247979
L	58	R	R	478	P	0.247753
L	42	R	R	399	Q	0.247747
L	92	R	R	468	R	0.247374
L	58	R	R	315	T	0.247009
L	83	N	R	435	Y	0.246989
L	55	F	R	314	D	0.246956
L	58	R	R	293	F	0.246629
L	33	S	R	464	S	0.246393
L	42	R	R	58	Q	0.24624
L	1	N	R	274	P	0.246103
L	55	F	R	500	G	0.246092
L	43	S	R	581	R	0.245982
L	97	P	R	464	S	0.245876
L	25	R	R	316	L	0.245837
L	21	V	R	462	D	0.245746
L	37	Q	R	273	G	0.245579
L	38	P	R	464	S	0.245247
L	22	P	R	462	D	0.244987
L	86	K	R	550	E	0.244946
L	28	R	R	459	P	0.244767
L	1	N	R	395	Q	0.244374
L	77	E	R	550	E	0.244073
L	40	N	R	251	S	0.244002
L	42	R	R	187	G	0.243453
L	38	P	R	412	I	0.243187
L	42	R	R	546	S	0.243129
L	58	R	R	251	S	0.242868
L	86	K	R	500	G	0.242741
L	34	I	R	499	D	0.242689
L	36	N	R	494	R	0.242666
L	22	P	R	461	S	0.242512
L	28	R	R	317	E	0.242282
L	35	S	R	441	D	0.242255
L	83	N	R	503	K	0.24202
L	86	K	R	234	D	0.241739
L	26	T	R	461	S	0.241247
L	57	P	R	462	D	0.241161
L	2	Q	R	461	S	0.241159
L	58	R	R	253	Y	0.240917
L	77	E	R	317	E	0.240808
L	54	Q	R	57	R	0.240781
L	68	K	R	251	S	0.240691
L	34	I	R	501	I	0.240601
L	60	E	R	188	D	0.240432
L	37	Q	R	526	H	0.240425
L	43	S	R	400	W	0.2402
L	68	K	R	500	G	0.240169
L	52	A	R	462	D	0.240093
L	67	K	R	394	E	0.240058
L	67	K	R	500	G	0.239983
L	42	R	R	475	S	0.239928
L	86	K	R	316	L	0.239857
L	36	N	R	464	S	0.239604
L	92	R	R	254	D	0.239311
L	36	N	R	434	P	0.23914
L	2	Q	R	318	Y	0.239132
L	26	T	R	581	R	0.239104
L	67	K	R	475	S	0.239021
L	36	N	R	256	L	0.238735
L	51	P	R	134	H	0.238528
L	25	R	R	443	S	0.238372
L	71	K	R	219	E	0.238197
L	38	P	R	188	D	0.237978
L	42	R	R	459	P	0.237914
L	51	P	R	501	I	0.237869
L	51	P	R	400	W	0.237706
L	55	F	R	518	T	0.23763
L	92	R	R	185	M	0.237513
L	64	T	R	462	D	0.23732
L	41	P	R	316	L	0.237204
L	30	T	R	188	D	0.236861
L	71	K	R	134	H	0.2367
L	33	S	R	434	P	0.236688
L	58	R	R	103	V	0.236571
L	86	K	R	274	P	0.236531
L	55	F	R	170	R	0.236504
L	54	Q	R	550	E	0.236463
L	37	Q	R	397	V	0.235901
L	28	R	R	410	D	0.235722
L	2	Q	R	501	I	0.235419
L	42	R	R	363	D	0.235371
L	42	R	R	116	D	0.235212
L	40	N	R	400	W	0.234981
L	77	E	R	494	R	0.234834
L	43	S	R	397	V	0.234825
L	57	P	R	317	E	0.234512
L	37	Q	R	251	S	0.23438
L	58	R	R	475	S	0.234196
L	91	E	R	410	D	0.234073
L	2	Q	R	274	P	0.233975
L	42	R	R	440	T	0.233661
L	42	R	R	397	V	0.233581
L	48	E	R	395	Q	0.233531
L	93	S	R	318	Y	0.233179
L	79	K	R	550	E	0.233016
L	55	F	R	58	Q	0.232989
L	92	R	R	275	F	0.232846
L	55	F	R	220	E	0.2328
L	82	K	R	462	D	0.232309
L	97	P	R	435	Y	0.232152
L	80	A	R	461	S	0.231905
L	32	I	R	400	W	0.231796
L	3	T	R	502	V	0.231721
L	42	R	R	120	P	0.231677
L	38	P	R	499	D	0.231461
L	42	R	R	256	L	0.231409
L	55	F	R	57	R	0.231169
L	34	I	R	134	H	0.230961
L	55	F	R	394	E	0.230764
L	55	F	R	256	L	0.230735
L	77	E	R	251	S	0.230699
L	28	R	R	134	H	0.230614
L	97	P	R	188	D	0.230579
L	50	I	R	461	S	0.230552
L	16	S	R	441	D	0.230539
L	57	P	R	503	K	0.230412
L	58	R	R	275	F	0.230291
L	37	Q	R	499	D	0.230247
L	58	R	R	136	G	0.230159
L	25	R	R	499	D	0.230002
L	90	K	R	274	P	0.229956
L	83	N	R	316	L	0.22988
L	92	R	R	165	Q	0.229868
L	54	Q	R	234	D	0.229728
L	68	K	R	475	S	0.229612
L	42	R	R	476	L	0.229519
L	33	S	R	395	Q	0.228902
L	40	N	R	273	G	0.228741
L	36	N	R	156	V	0.228418
L	1	N	R	461	S	0.228311
L	28	R	R	519	R	0.228274
L	37	Q	R	188	D	0.228177
L	40	N	R	316	L	0.22803
L	57	P	R	500	G	0.22802
L	92	R	R	293	F	0.227999
L	77	E	R	501	I	0.22769
L	43	S	R	441	D	0.227241
L	42	R	R	357	T	0.227158
L	38	P	R	550	E	0.226694
L	92	R	R	122	Y	0.226442
L	55	F	R	546	S	0.226401
L	25	R	R	501	I	0.226346
L	28	R	R	464	S	0.226205
L	54	Q	R	475	S	0.226038
L	86	K	R	434	P	0.225999
L	41	P	R	502	V	0.225926
L	58	R	R	187	G	0.225572
L	82	K	R	461	S	0.225515
L	54	Q	R	103	V	0.22537
L	77	E	R	186	V	0.22535
L	36	N	R	254	D	0.225126
L	28	R	R	236	H	0.22511
L	38	P	R	248	N	0.225034
L	54	Q	R	317	E	0.224904
L	79	K	R	248	N	0.224898
L	91	E	R	435	Y	0.224888
L	36	N	R	314	D	0.224871
L	91	E	R	122	Y	0.224771
L	30	T	R	248	N	0.22477
L	89	S	R	434	P	0.22462
L	80	A	R	318	Y	0.224428
L	35	S	R	461	S	0.224416
L	53	S	R	462	D	0.224325
L	42	R	R	464	S	0.224296
L	93	S	R	464	S	0.224169
L	36	N	R	133	D	0.224
L	46	K	R	441	D	0.223962
L	77	E	R	400	W	0.223878
L	32	I	R	395	Q	0.223843
L	28	R	R	315	T	0.223829
L	36	N	R	427	T	0.22371
L	40	N	R	115	E	0.223688
L	25	R	R	363	D	0.223652
L	37	Q	R	134	H	0.2236
L	54	Q	R	188	D	0.223341
L	36	N	R	377	M	0.223212
L	42	R	R	294	D	0.223126
L	92	R	R	451	M	0.222998
L	36	N	R	362	Q	0.222884
L	92	R	R	116	D	0.2228
L	28	R	R	395	Q	0.222798
L	19	Q	R	316	L	0.222681
L	67	K	R	499	D	0.222305
L	86	K	R	315	T	0.222197
L	89	S	R	400	W	0.22203
L	23	L	R	503	K	0.222029
L	23	L	R	461	S	0.22201
L	91	E	R	475	S	0.221894
L	36	N	R	115	E	0.221823
L	42	R	R	394	E	0.221782
L	28	R	R	451	M	0.221738
L	80	A	R	188	D	0.221719
L	28	R	R	57	R	0.221602
L	36	N	R	443	S	0.221597
L	25	R	R	400	W	0.22151
L	77	E	R	459	P	0.221332
L	34	I	R	400	W	0.221284
L	92	R	R	467	Q	0.221185
L	92	R	R	425	G	0.221081
L	38	P	R	133	D	0.220817
L	92	R	R	323	D	0.220635
L	42	R	R	233	S	0.220309
L	36	N	R	519	R	0.220233
L	42	R	R	275	F	0.220228
L	40	N	R	274	P	0.220145
L	92	R	R	253	Y	0.220138
L	36	N	R	136	G	0.219951
L	42	R	R	442	P	0.219586
L	36	N	R	376	V	0.219583
L	34	I	R	248	N	0.219535
L	28	R	R	256	L	0.219415
L	33	S	R	500	G	0.219397
L	28	R	R	400	W	0.219175
L	90	K	R	475	S	0.219027
L	60	E	R	550	E	0.218796
L	91	E	R	394	E	0.218696
L	91	E	R	501	I	0.218656
L	77	E	R	294	D	0.218612
L	40	N	R	425	G	0.218608
L	55	F	R	519	R	0.218358
L	42	R	R	425	G	0.21819
L	58	R	R	550	E	0.218172
L	42	R	R	136	G	0.217973
L	71	K	R	500	G	0.217897
L	55	F	R	466	T	0.217745
L	36	N	R	428	R	0.217593
L	22	P	R	134	H	0.217525
L	93	S	R	461	S	0.21745
L	2	Q	R	315	T	0.217369
L	90	K	R	317	E	0.217072
L	43	S	R	421	L	0.217024
L	77	E	R	409	E	0.216999
L	97	P	R	394	E	0.21696
L	77	E	R	248	N	0.216497
L	58	R	R	443	S	0.21647
L	67	K	R	400	W	0.216375
L	93	S	R	395	Q	0.216324
L	60	E	R	316	L	0.216126
L	92	R	R	428	R	0.216103
L	91	E	R	234	D	0.215797
L	80	A	R	274	P	0.215779
L	96	S	R	460	Y	0.215766
L	92	R	R	256	L	0.21547
L	54	Q	R	425	G	0.215295
L	55	F	R	434	P	0.215229
L	83	N	R	122	Y	0.215224
L	26	T	R	502	V	0.215171
L	90	K	R	248	N	0.215144
L	83	N	R	395	Q	0.215026
L	55	F	R	273	G	0.214903
L	71	K	R	318	Y	0.214884
L	34	I	R	273	G	0.214824
L	58	R	R	397	V	0.214818
L	57	P	R	441	D	0.214642
L	54	Q	R	548	A	0.214576
L	28	R	R	170	R	0.214509
L	55	F	R	425	G	0.214231
L	79	K	R	499	D	0.213947
L	43	S	R	499	D	0.213827
L	55	F	R	440	T	0.213685
L	1	N	R	499	D	0.21368
L	42	R	R	273	G	0.213313
L	92	R	R	120	P	0.212976
L	55	F	R	202	E	0.212939
L	55	F	R	371	F	0.212906
L	93	S	R	316	L	0.212874
L	91	E	R	274	P	0.212767
L	58	R	R	122	Y	0.212359
L	1	N	R	397	V	0.212286
L	33	S	R	394	E	0.21223
L	34	I	R	441	D	0.212154
L	77	E	R	429	H	0.211899
L	58	R	R	582	R	0.211879
L	33	S	R	115	E	0.211627
L	42	R	R	337	R	0.211557
L	67	K	R	550	E	0.211446
L	25	R	R	394	E	0.211292
L	42	R	R	253	Y	0.211004
L	89	S	R	316	L	0.210913
L	55	F	R	136	G	0.210861
L	19	Q	R	462	D	0.210218
L	43	S	R	475	S	0.210051
L	53	S	R	461	S	0.210044
L	89	S	R	317	E	0.210015
L	55	F	R	433	P	0.209952
L	89	S	R	503	K	0.209853
L	90	K	R	234	D	0.209831
L	92	R	R	443	S	0.209801
L	33	S	R	315	T	0.209774
L	36	N	R	372	S	0.209711
L	25	R	R	192	D	0.209682
L	28	R	R	501	I	0.209592
L	2	Q	R	441	D	0.209505
L	0	M	R	462	D	0.209479
L	42	R	R	375	E	0.209465
L	92	R	R	435	Y	0.209303
L	51	P	R	395	Q	0.208877
L	46	K	R	317	E	0.208714
L	36	N	R	419	L	0.208676
L	2	Q	R	395	Q	0.208439
L	67	K	R	582	R	0.208406
L	68	K	R	499	D	0.208278
L	91	E	R	397	V	0.208236
L	34	I	R	429	H	0.208031
L	55	F	R	430	P	0.207842
L	58	R	R	440	T	0.207646
L	57	P	R	394	E	0.207567
L	28	R	R	234	D	0.207429
L	36	N	R	582	R	0.207307
L	25	R	R	550	E	0.207101
L	36	N	R	170	R	0.206799
L	90	K	R	464	S	0.206633
L	54	Q	R	136	G	0.206381
L	38	P	R	122	Y	0.206345
L	92	R	R	368	Q	0.206257
L	93	S	R	274	P	0.205903
L	70	E	R	499	D	0.205866
L	67	K	R	434	P	0.205841
L	77	E	R	410	D	0.205796
L	48	E	R	188	D	0.205713
L	83	N	R	443	S	0.205639
L	21	V	R	461	S	0.205579
L	40	N	R	58	Q	0.205561
L	37	Q	R	232	F	0.205506
L	21	V	R	503	K	0.205474
L	28	R	R	362	Q	0.205119
L	36	N	R	447	V	0.205088
L	38	P	R	478	P	0.204871
L	2	Q	R	188	D	0.204816
L	42	R	R	567	N	0.204806
L	37	Q	R	136	G	0.204718
L	42	R	R	463	G	0.204706
L	36	N	R	186	V	0.204636
L	54	Q	R	259	R	0.204429
L	90	K	R	500	G	0.204162
L	42	R	R	376	V	0.204041
L	40	N	R	550	E	0.204006
L	30	T	R	318	Y	0.203927
L	36	N	R	252	R	0.203759
L	89	S	R	274	P	0.203645
L	21	V	R	441	D	0.203625
L	58	R	R	248	N	0.203587
L	41	P	R	274	P	0.203528
L	38	P	R	234	D	0.203398
L	58	R	R	349	A	0.203193
L	25	R	R	440	T	0.203171
L	54	Q	R	451	M	0.202923
L	48	E	R	429	H	0.202762
L	33	S	R	188	D	0.202739
L	37	Q	R	400	W	0.202731
L	38	P	R	444	L	0.202709
L	55	F	R	254	D	0.202702
L	54	Q	R	428	R	0.202676
L	92	R	R	463	G	0.202567
L	86	K	R	501	I	0.202561
L	36	N	R	478	P	0.202559
L	54	Q	R	432	L	0.202501
L	38	P	R	501	I	0.202388
L	68	K	R	316	L	0.202236
L	34	I	R	394	E	0.202004
L	37	Q	R	428	R	0.201882
L	92	R	R	103	V	0.201836
L	70	E	R	502	V	0.201613
L	51	P	R	503	K	0.201468
L	92	R	R	545	V	0.201378
L	36	N	R	337	R	0.201262
L	1	N	R	434	P	0.200872
L	33	S	R	248	N	0.200852
L	32	I	R	451	M	0.200651
L	92	R	R	529	N	0.200511
L	90	K	R	434	P	0.20046
L	92	R	R	572	K	0.199907
L	86	K	R	459	P	0.199873
L	36	N	R	53	Q	0.199858
L	22	P	R	475	S	0.199708
L	92	R	R	170	R	0.199675
L	42	R	R	396	S	0.199403
L	83	N	R	248	N	0.199396
L	36	N	R	232	F	0.199369
L	48	E	R	397	V	0.199107
L	3	T	R	316	L	0.198988
L	55	F	R	505	Y	0.198926
L	28	R	R	484	D	0.198864
L	77	E	R	256	L	0.198784
L	89	S	R	550	E	0.19861
L	54	Q	R	377	M	0.198416
L	46	K	R	500	G	0.198394
L	86	K	R	188	D	0.198335
L	91	E	R	441	D	0.198326
L	32	I	R	502	V	0.198262
L	91	E	R	372	S	0.19812
L	92	R	R	349	A	0.198021
L	67	K	R	429	H	0.197986
L	55	F	R	376	V	0.19797
L	28	R	R	192	D	0.197967
L	42	R	R	257	V	0.197841
L	92	R	R	478	P	0.197735
L	58	R	R	273	G	0.197708
L	93	S	R	499	D	0.197578
L	83	N	R	410	D	0.197572
L	42	R	R	466	T	0.197531
L	55	F	R	118	T	0.197353
L	64	T	R	461	S	0.197236
L	30	T	R	315	T	0.197236
L	43	S	R	256	L	0.197122
L	30	T	R	434	P	0.197014
L	58	R	R	410	D	0.19696
L	51	P	R	461	S	0.196957
L	22	P	R	316	L	0.196483
L	67	K	R	494	R	0.196398
L	42	R	R	470	S	0.196371
L	28	R	R	434	P	0.196368
L	77	E	R	254	D	0.196135
L	90	K	R	316	L	0.195892
L	33	S	R	501	I	0.195884
L	42	R	R	254	D	0.195863
L	55	F	R	252	R	0.195574
L	36	N	R	309	E	0.195508
L	68	K	R	410	D	0.195386
L	38	P	R	379	W	0.195275
L	36	N	R	349	A	0.195216
L	66	K	R	462	D	0.19518
L	80	A	R	397	V	0.195152
L	42	R	R	158	H	0.195095
L	2	Q	R	251	S	0.195062
L	16	S	R	397	V	0.194927
L	28	R	R	251	S	0.194881
L	40	N	R	254	D	0.194725
L	16	S	R	462	D	0.194616
L	54	Q	R	257	V	0.194292
L	33	S	R	505	Y	0.194167
L	45	E	R	318	Y	0.193836
L	33	S	R	421	L	0.193738
L	25	R	R	315	T	0.193683
L	33	S	R	475	S	0.193626
L	55	F	R	467	Q	0.193611
L	42	R	R	272	S	0.193552
L	54	Q	R	273	G	0.193547
L	40	N	R	134	H	0.193487
L	54	Q	R	252	R	0.193416
L	77	E	R	122	Y	0.193408
L	28	R	R	500	G	0.193398
L	58	R	R	234	D	0.193208
L	86	K	R	122	Y	0.192973
L	71	K	R	395	Q	0.192884
L	71	K	R	503	K	0.19288
L	28	R	R	363	D	0.192767
L	97	P	R	501	I	0.192728
L	86	K	R	475	S	0.192534
L	70	E	R	462	D	0.192404
L	54	Q	R	467	Q	0.192171
L	25	R	R	362	Q	0.191909
L	55	F	R	400	W	0.191868
L	28	R	R	133	D	0.19186
L	38	P	R	458	V	0.191714
L	55	F	R	442	P	0.191658
L	43	S	R	434	P	0.191542
L	1	N	R	400	W	0.191502
L	42	R	R	419	L	0.191375
L	38	P	R	115	E	0.191202
L	93	S	R	397	V	0.191187
L	48	E	R	316	L	0.191149
L	58	R	R	545	V	0.191138
L	58	R	R	232	F	0.1911
L	55	F	R	115	E	0.19104
L	92	R	R	480	N	0.190904
L	60	E	R	318	Y	0.19078
L	26	T	R	505	Y	0.190771
L	28	R	R	468	R	0.190579
L	27	V	R	462	D	0.190571
L	54	Q	R	123	H	0.190448
L	54	Q	R	126	R	0.190404
L	37	Q	R	435	Y	0.190401
L	36	N	R	165	Q	0.19022
L	30	T	R	441	D	0.190208
L	19	Q	R	397	V	0.19009
L	92	R	R	202	E	0.190089
L	90	K	R	122	Y	0.19006
L	67	K	R	315	T	0.190058
L	78	S	R	502	V	0.190024
L	48	E	R	410	D	0.189886
L	42	R	R	186	V	0.189462
L	36	N	R	158	H	0.189461
L	77	E	R	394	E	0.189428
L	57	P	R	188	D	0.189414
L	92	R	R	365	G	0.189395
L	35	S	R	397	V	0.189266
L	42	R	R	582	R	0.189053
L	36	N	R	157	K	0.18898
L	43	S	R	468	R	0.188856
L	55	F	R	423	A	0.188854
L	43	S	R	582	R	0.188829
L	79	K	R	395	Q	0.1888
L	25	R	R	273	G	0.188737
L	28	R	R	453	Y	0.18873
L	43	S	R	464	S	0.188663
L	79	K	R	397	V	0.188563
L	77	E	R	57	R	0.188493
L	79	K	R	122	Y	0.188178
L	43	S	R	252	R	0.18805
L	42	R	R	572	K	0.188036
L	92	R	R	549	F	0.188022
L	1	N	R	500	G	0.188014
L	91	E	R	248	N	0.187953
L	2	Q	R	460	Y	0.187829
L	26	T	R	503	K	0.187359
L	54	Q	R	133	D	0.187337
L	94	K	R	462	D	0.18729
L	41	P	R	318	Y	0.187139
L	86	K	R	421	L	0.187079
L	54	Q	R	187	G	0.187057
L	45	E	R	502	V	0.187021
L	54	Q	R	516	T	0.186981
L	92	R	R	220	E	0.186962
L	22	P	R	464	S	0.186922
L	58	R	R	233	S	0.186805
L	79	K	R	400	W	0.186705
L	25	R	R	352	Y	0.186684
L	92	R	R	352	Y	0.186645
L	92	R	R	180	W	0.186392
L	37	Q	R	192	D	0.18635
L	16	S	R	503	K	0.186336
L	67	K	R	134	H	0.186171
L	70	E	R	395	Q	0.186131
L	68	K	R	395	Q	0.18594
L	92	R	R	325	G	0.185929
L	67	K	R	308	R	0.185842
L	19	Q	R	461	S	0.18582
L	16	S	R	316	L	0.185813
L	34	I	R	464	S	0.185706
L	92	R	R	292	N	0.185673
L	38	P	R	443	S	0.185609
L	95	R	R	395	Q	0.185494
L	36	N	R	466	T	0.185331
L	54	Q	R	442	P	0.18526
L	97	P	R	519	R	0.185251
L	86	K	R	248	N	0.185238
L	54	Q	R	58	Q	0.185047
L	42	R	R	518	T	0.185001
L	49	I	R	502	V	0.184712
L	21	V	R	316	L	0.184673
L	35	S	R	315	T	0.184532
L	97	P	R	461	S	0.184487
L	92	R	R	138	I	0.184476
L	33	S	R	478	P	0.184464
L	58	R	R	453	Y	0.184456
L	3	T	R	503	K	0.184288
L	60	E	R	170	R	0.184266
L	92	R	R	459	P	0.184135
L	67	K	R	165	Q	0.184096
L	43	S	R	315	T	0.18387
L	77	E	R	468	R	0.183375
L	58	R	R	494	R	0.183298
L	91	E	R	315	T	0.18326
L	97	P	R	503	K	0.183165
L	21	V	R	421	L	0.183055
L	86	K	R	410	D	0.183043
L	55	F	R	375	E	0.183024
L	2	Q	R	500	G	0.182954
L	48	E	R	318	Y	0.182939
L	58	R	R	399	Q	0.182717
L	70	E	R	274	P	0.182714
L	28	R	R	103	V	0.182598
L	37	Q	R	429	H	0.182513
L	95	R	R	502	V	0.182388
L	80	A	R	395	Q	0.182328
L	54	Q	R	116	D	0.182143
L	53	S	R	464	S	0.182043
L	17	G	R	460	Y	0.18204
L	54	Q	R	236	H	0.181924
L	22	P	R	395	Q	0.181921
L	86	K	R	464	S	0.181847
L	25	R	R	234	D	0.181845
L	55	F	R	409	E	0.181834
L	40	N	R	475	S	0.181729
L	54	Q	R	202	E	0.181688
L	60	E	R	503	K	0.181668
L	38	P	R	187	G	0.181605
L	38	P	R	451	M	0.181583
L	80	A	R	475	S	0.181563
L	90	K	R	410	D	0.181533
L	92	R	R	370	D	0.181496
L	28	R	R	394	E	0.181464
L	36	N	R	529	N	0.181296
L	82	K	R	434	P	0.181258
L	28	R	R	293	F	0.181223
L	36	N	R	481	V	0.181037
L	42	R	R	57	R	0.180996
L	30	T	R	499	D	0.180896
L	33	S	R	476	L	0.180896
L	92	R	R	393	M	0.180771
L	55	F	R	458	V	0.180612
L	42	R	R	451	M	0.180605
L	19	Q	R	441	D	0.18055
L	58	R	R	546	S	0.180496
L	42	R	R	493	F	0.180224
L	42	R	R	234	D	0.180224
L	33	S	R	251	S	0.180154
L	28	R	R	365	G	0.180125
L	71	K	R	550	E	0.1801
L	34	I	R	251	S	0.179884
L	86	K	R	251	S	0.179839
L	43	S	R	377	M	0.179805
L	22	P	R	273	G	0.17976
L	1	N	R	188	D	0.179612
L	57	P	R	293	F	0.17947
L	33	S	R	232	F	0.179402
L	92	R	R	493	F	0.179365
L	52	A	R	461	S	0.179331
L	86	K	R	58	Q	0.17928
L	58	R	R	425	G	0.179272
L	34	I	R	294	D	0.179245
L	55	F	R	133	D	0.179212
L	58	R	R	254	D	0.179211
L	38	P	R	440	T	0.179046
L	57	P	R	499	D	0.178951
L	57	P	R	397	V	0.178837
L	28	R	R	478	P	0.178775
L	1	N	R	315	T	0.178557
L	36	N	R	358	M	0.178457
L	71	K	R	464	S	0.178428
L	32	I	R	441	D	0.178283
L	89	S	R	134	H	0.178177
L	32	I	R	435	Y	0.17808
L	40	N	R	317	E	0.178071
L	68	K	R	441	D	0.177963
L	25	R	R	115	E	0.177882
L	77	E	R	467	Q	0.177815
L	36	N	R	257	V	0.177786
L	91	E	R	499	D	0.177736
L	2	Q	R	317	E	0.177713
L	23	L	R	505	Y	0.177524
L	16	S	R	248	N	0.177461
L	90	K	R	397	V	0.177375
L	32	I	R	461	S	0.177195
L	16	S	R	395	Q	0.177127
L	79	K	R	429	H	0.177001
L	27	V	R	502	V	0.176896
L	28	R	R	308	R	0.176813
L	55	F	R	192	D	0.176625
L	71	K	R	316	L	0.176616
L	92	R	R	466	T	0.1766
L	45	E	R	317	E	0.17658
L	55	F	R	365	G	0.176579
L	42	R	R	581	R	0.17649
L	71	K	R	441	D	0.17643
L	40	N	R	352	Y	0.176359
L	41	P	R	503	K	0.176342
L	42	R	R	428	R	0.176329
L	67	K	R	419	L	0.176139
L	42	R	R	529	N	0.176019
L	92	R	R	232	F	0.175982
L	54	Q	R	481	V	0.17596
L	57	P	R	315	T	0.175951
L	55	F	R	413	R	0.175831
L	43	S	R	501	I	0.175796
L	55	F	R	526	H	0.175708
L	30	T	R	501	I	0.175698
L	89	S	R	248	N	0.175678
L	58	R	R	191	G	0.175647
L	95	R	R	192	D	0.175565
L	91	E	R	443	S	0.175556
L	54	Q	R	440	T	0.175546
L	36	N	R	235	G	0.175525
L	77	E	R	372	S	0.175178
L	92	R	R	399	Q	0.174854
L	68	K	R	434	P	0.174575
L	52	A	R	502	V	0.17455
L	57	P	R	274	P	0.174466
L	86	K	R	341	D	0.174429
L	54	Q	R	421	L	0.174429
L	91	E	R	459	P	0.174414
L	48	E	R	134	H	0.174363
L	0	M	R	503	K	0.174356
L	36	N	R	234	D	0.17435
L	89	S	R	410	D	0.174329
L	79	K	R	251	S	0.174232
L	37	Q	R	475	S	0.174155
L	66	K	R	499	D	0.174112
L	36	N	R	546	S	0.174053
L	36	N	R	272	S	0.174002
L	72	R	R	435	Y	0.173933
L	54	Q	R	158	H	0.173881
L	60	E	R	274	P	0.173741
L	55	F	R	292	N	0.173611
L	91	E	R	429	H	0.173504
L	28	R	R	481	V	0.173504
L	37	Q	R	234	D	0.173499
L	55	F	R	419	L	0.173495
L	33	S	R	443	S	0.173243
L	54	Q	R	9	R	0.173199
L	54	Q	R	585	R	0.173161
L	42	R	R	362	Q	0.173108
L	54	Q	R	186	V	0.173034
L	40	N	R	156	V	0.172975
L	68	K	R	188	D	0.172947
L	28	R	R	233	S	0.172823
L	25	R	R	459	P	0.172799
L	59	V	R	502	V	0.172749
L	50	I	R	395	Q	0.172749
L	54	Q	R	349	A	0.172742
L	40	N	R	272	S	0.172556
L	3	T	R	395	Q	0.172551
L	68	K	R	501	I	0.172493
L	40	N	R	440	T	0.172131
L	79	K	R	434	P	0.172041
L	54	Q	R	476	L	0.172038
L	25	R	R	581	R	0.172028
L	51	P	R	274	P	0.171867
L	83	N	R	441	D	0.17164
L	42	R	R	519	R	0.171635
L	36	N	R	425	G	0.171562
L	22	P	R	397	V	0.171555
L	37	Q	R	459	P	0.171542
L	90	K	R	435	Y	0.171477
L	42	R	R	138	I	0.171477
L	92	R	R	291	K	0.171455
L	48	E	R	274	P	0.171396
L	53	S	R	316	L	0.171319
L	30	T	R	395	Q	0.171309
L	58	R	R	57	R	0.171308
L	42	R	R	309	E	0.171234
L	77	E	R	427	T	0.171113
L	68	K	R	274	P	0.171034
L	83	N	R	317	E	0.170955
L	28	R	R	186	V	0.170829
L	43	S	R	459	P	0.170768
L	33	S	R	410	D	0.170677
L	77	E	R	232	F	0.17063
L	42	R	R	156	V	0.17062
L	79	K	R	317	E	0.170483
L	32	I	R	318	Y	0.17028
L	33	S	R	274	P	0.170274
L	42	R	R	473	H	0.170262
L	55	F	R	428	R	0.170227
L	58	R	R	102	D	0.170214
L	37	Q	R	581	R	0.169954
L	79	K	R	234	D	0.169672
L	54	Q	R	256	L	0.169558
L	19	Q	R	505	Y	0.169448
L	28	R	R	467	Q	0.169381
L	60	E	R	462	D	0.169289
L	38	P	R	285	V	0.169214
L	77	E	R	192	D	0.169148
L	92	R	R	527	G	0.169001
L	40	N	R	256	L	0.168974
L	42	R	R	516	T	0.16897
L	42	R	R	103	V	0.168892
L	42	R	R	185	M	0.168853
L	54	Q	R	251	S	0.168824
L	25	R	R	397	V	0.168824
L	97	P	R	318	Y	0.168665
L	71	K	R	234	D	0.16857
L	52	A	R	468	R	0.168517
L	58	R	R	189	I	0.168361
L	78	S	R	318	Y	0.168325
L	19	Q	R	318	Y	0.16831
L	92	R	R	436	W	0.168224
L	92	R	R	133	D	0.168146
L	97	P	R	475	S	0.168108
L	55	F	R	372	S	0.168081
L	86	K	R	443	S	0.16798
L	36	N	R	185	M	0.167905
L	37	Q	R	467	Q	0.167782
L	28	R	R	554	Y	0.16776
L	92	R	R	548	A	0.167732
L	26	T	R	397	V	0.16771
L	35	S	R	395	Q	0.167519
L	75	N	R	460	Y	0.167493
L	25	R	R	377	M	0.167453
L	92	R	R	192	D	0.167391
L	1	N	R	501	I	0.167301
L	43	S	R	394	E	0.167267
L	54	Q	R	529	N	0.167255
L	36	N	R	423	A	0.167211
L	83	N	R	247	A	0.167165
L	92	R	R	358	M	0.167074
L	36	N	R	285	V	0.166821
L	43	S	R	372	S	0.166781
L	42	R	R	192	D	0.166727
L	42	R	R	165	Q	0.166708
L	97	P	R	317	E	0.166677
L	89	S	R	251	S	0.166563
L	92	R	R	515	D	0.166556
L	67	K	R	476	L	0.166465
L	68	K	R	550	E	0.166445
L	78	S	R	274	P	0.166427
L	35	S	R	318	Y	0.166407
L	91	E	R	526	H	0.166195
L	43	S	R	550	E	0.16613
L	79	K	R	186	V	0.166128
L	79	K	R	475	S	0.165871
L	60	E	R	500	G	0.165719
L	23	L	R	316	L	0.165629
L	77	E	R	476	L	0.165591
L	83	N	R	459	P	0.165505
L	36	N	R	401	P	0.165482
L	28	R	R	443	S	0.165472
L	92	R	R	413	R	0.165403
L	83	N	R	434	P	0.165334
L	92	R	R	473	H	0.16528
L	38	P	R	459	P	0.165158
L	45	E	R	499	D	0.165115
L	86	K	R	293	F	0.16499
L	35	S	R	251	S	0.16488
L	50	I	R	429	H	0.16482
L	78	S	R	582	R	0.164807
L	58	R	R	133	D	0.164794
L	33	S	R	550	E	0.164791
L	2	Q	R	349	A	0.164756
L	58	R	R	208	D	0.164755
L	33	S	R	294	D	0.164705
L	25	R	R	526	H	0.164691
L	50	I	R	134	H	0.164646
L	28	R	R	545	V	0.164578
L	89	S	R	464	S	0.164555
L	26	T	R	434	P	0.164549
L	91	E	R	550	E	0.164428
L	92	R	R	419	L	0.164399
L	32	I	R	170	R	0.164347
L	92	R	R	567	N	0.164323
L	92	R	R	494	R	0.164238
L	34	I	R	186	V	0.164236
L	36	N	R	292	N	0.164233
L	55	F	R	138	I	0.16423
L	54	Q	R	46	R	0.164193
L	55	F	R	401	P	0.164156
L	68	K	R	134	H	0.164121
L	37	Q	R	413	R	0.163964
L	28	R	R	485	A	0.163918
L	78	S	R	503	K	0.163884
L	36	N	R	467	Q	0.163859
L	36	N	R	275	F	0.163786
L	33	S	R	122	Y	0.163764
L	67	K	R	274	P	0.163712
L	1	N	R	581	R	0.163575
L	57	P	R	461	S	0.163484
L	40	N	R	136	G	0.163482
L	69	G	R	502	V	0.163214
L	25	R	R	434	P	0.163191
L	83	N	R	273	G	0.163105
L	64	T	R	134	H	0.163098
L	71	K	R	397	V	0.163096
L	77	E	R	529	N	0.162948
L	55	F	R	122	Y	0.162873
L	91	E	R	505	Y	0.16282
L	68	K	R	186	V	0.162725
L	43	S	R	136	G	0.162563
L	19	Q	R	502	V	0.16253
L	33	S	R	581	R	0.1625
L	79	K	R	505	Y	0.162411
L	46	K	R	251	S	0.162364
L	46	K	R	274	P	0.162353
L	71	K	R	581	R	0.162308
L	55	F	R	180	W	0.162257
L	40	N	R	494	R	0.1622
L	37	Q	R	352	Y	0.162085
L	83	N	R	377	M	0.162048
L	30	T	R	435	Y	0.162035
L	49	I	R	462	D	0.162019
L	28	R	R	115	E	0.162011
L	54	Q	R	293	F	0.161938
L	57	P	R	434	P	0.16183
L	40	N	R	188	D	0.161676
L	48	E	R	441	D	0.161668
L	32	I	R	503	K	0.161616
L	54	Q	R	132	K	0.161578
L	43	S	R	234	D	0.161548
L	36	N	R	293	F	0.161415
L	34	I	R	349	A	0.161396
L	28	R	R	352	Y	0.161314
L	77	E	R	133	D	0.161284
L	25	R	R	478	P	0.161238
L	55	F	R	156	V	0.161182
L	42	R	R	448	S	0.161128
L	34	I	R	526	H	0.161124
L	92	R	R	283	A	0.161072
L	28	R	R	431	G	0.160941
L	77	E	R	419	L	0.160892
L	54	Q	R	466	T	0.16088
L	55	F	R	272	S	0.160755
L	40	N	R	394	E	0.160742
L	55	F	R	165	Q	0.160643
L	43	S	R	371	F	0.160625
L	58	R	R	515	D	0.160616
L	79	K	R	409	E	0.160528
L	55	F	R	103	V	0.1605
L	79	K	R	134	H	0.160274
L	36	N	R	283	A	0.160241
L	36	N	R	492	A	0.160202
L	71	K	R	317	E	0.160117
L	42	R	R	292	N	0.160092
L	42	R	R	219	E	0.159956
L	77	E	R	273	G	0.15993
L	91	E	R	500	G	0.159774
L	26	T	R	395	Q	0.159698
L	90	K	R	421	L	0.159664
L	25	R	R	323	D	0.159632
L	79	K	R	500	G	0.159621
L	37	Q	R	582	R	0.159619
L	86	K	R	429	H	0.159582
L	77	E	R	280	R	0.159495
L	54	Q	R	341	D	0.159492
L	30	T	R	377	M	0.159431
L	86	K	R	400	W	0.159198
L	54	Q	R	10	R	0.159095
L	80	A	R	500	G	0.159091
L	42	R	R	252	R	0.158983
L	43	S	R	427	T	0.158911
L	67	K	R	358	M	0.15886
L	58	R	R	394	E	0.158786
L	95	R	R	397	V	0.158752
L	55	F	R	120	P	0.158723
L	72	R	R	274	P	0.158718
L	55	F	R	427	T	0.158621
L	92	R	R	337	R	0.158594
L	28	R	R	358	M	0.158536
L	83	N	R	476	L	0.158469
L	79	K	R	419	L	0.158436
L	50	I	R	316	L	0.158434
L	54	Q	R	494	R	0.158387
L	96	S	R	462	D	0.15827
L	36	N	R	491	G	0.158224
L	78	S	R	461	S	0.158117
L	86	K	R	273	G	0.158028
L	55	F	R	357	T	0.158024
L	34	I	R	435	Y	0.157957
L	66	K	R	395	Q	0.15789
L	55	F	R	293	F	0.15789
L	89	S	R	499	D	0.15784
L	87	A	R	316	L	0.157839
L	25	R	R	214	A	0.157807
L	35	S	R	459	P	0.157686
L	55	F	R	326	G	0.157684
L	51	P	R	499	D	0.157664
L	79	K	R	315	T	0.157656
L	41	P	R	421	L	0.157651
L	58	R	R	284	N	0.157597
L	50	I	R	274	P	0.1575
L	58	R	R	428	R	0.15748
L	33	S	R	459	P	0.157417
L	40	N	R	519	R	0.157405
L	43	S	R	337	R	0.157336
L	28	R	R	309	E	0.157249
L	71	K	R	251	S	0.157247
L	58	R	R	283	A	0.157206
L	25	R	R	421	L	0.157145
L	71	K	R	188	D	0.157139
L	42	R	R	264	E	0.157115
L	37	Q	R	394	E	0.157088
L	43	S	R	429	H	0.157057
L	33	S	R	362	Q	0.157024
L	77	E	R	165	Q	0.156993
L	25	R	R	399	Q	0.156964
L	1	N	R	410	D	0.156699
L	90	K	R	459	P	0.156697
L	60	E	R	251	S	0.156655
L	48	E	R	475	S	0.156579
L	30	T	R	397	V	0.156556
L	58	R	R	442	P	0.156514
L	26	T	R	122	Y	0.156464
L	42	R	R	377	M	0.156339
L	67	K	R	188	D	0.156333
L	55	F	R	396	S	0.156278
L	60	E	R	499	D	0.156177
L	51	P	R	318	Y	0.156075
L	39	V	R	460	Y	0.156073
L	40	N	R	57	R	0.155993
L	33	S	R	435	Y	0.155797
L	54	Q	R	355	A	0.155712
L	77	E	R	478	P	0.155651
L	35	S	R	400	W	0.155637
L	40	N	R	526	H	0.155495
L	28	R	R	371	F	0.155485
L	40	N	R	315	T	0.155343
L	22	P	R	501	I	0.155165
L	33	S	R	429	H	0.155144
L	48	E	R	550	E	0.155111
L	71	K	R	136	G	0.155026
L	42	R	R	113	S	0.154955
L	90	K	R	188	D	0.154793
L	43	S	R	220	E	0.154725
L	40	N	R	438	Y	0.154683
L	26	T	R	529	N	0.154648
L	54	Q	R	208	D	0.154596
L	38	P	R	272	S	0.154577
L	38	P	R	317	E	0.154549
L	42	R	R	433	P	0.154492
L	83	N	R	251	S	0.154455
L	45	E	R	273	G	0.154426
L	55	F	R	377	M	0.154393
L	50	I	R	500	G	0.154347
L	36	N	R	294	D	0.154313
L	24	S	R	316	L	0.15431
L	36	N	R	338	N	0.15428
L	77	E	R	421	L	0.154271
L	79	K	R	501	I	0.154244
L	58	R	R	323	D	0.154181
L	3	T	R	462	D	0.154124
L	89	S	R	475	S	0.154074
L	58	R	R	327	A	0.153929
L	92	R	R	378	P	0.153822
L	66	K	R	461	S	0.1538
L	77	E	R	293	F	0.153578
L	16	S	R	461	S	0.153543
L	83	N	R	315	T	0.153526
L	38	P	R	419	L	0.153418
L	55	F	R	437	Q	0.153368
L	46	K	R	581	R	0.153351
L	37	Q	R	185	M	0.153337
L	51	P	R	371	F	0.153325
L	38	P	R	372	S	0.153322
L	34	I	R	397	V	0.153248
L	2	Q	R	550	E	0.153035
L	42	R	R	283	A	0.15298
L	1	N	R	251	S	0.152976
L	37	Q	R	337	R	0.15297
L	77	E	R	255	Q	0.152965
L	80	A	R	316	L	0.152919
L	60	E	R	317	E	0.152863
L	93	S	R	251	S	0.152718
L	91	E	R	317	E	0.152695
L	42	R	R	247	A	0.152673
L	55	F	R	477	L	0.152646
L	42	R	R	530	D	0.152533
L	55	F	R	185	M	0.15236
L	28	R	R	470	S	0.152323
L	22	P	R	526	H	0.152311
L	31	C	R	460	Y	0.152152
L	77	E	R	349	A	0.152142
L	30	T	R	459	P	0.152133
L	25	R	R	372	S	0.152084
L	95	R	R	400	W	0.152061
L	34	I	R	188	D	0.152041
L	55	F	R	412	I	0.151961
L	58	R	R	205	S	0.151936
L	92	R	R	208	D	0.151921
L	30	T	R	251	S	0.151921
L	60	E	R	294	D	0.151878
L	45	E	R	251	S	0.151729
L	40	N	R	501	I	0.151716
L	42	R	R	494	R	0.151686
L	41	P	R	550	E	0.151685
L	54	Q	R	372	S	0.151643
L	90	K	R	476	L	0.151613
L	37	Q	R	421	L	0.151606
L	55	F	R	294	D	0.151554
L	37	Q	R	349	A	0.151537
L	82	K	R	316	L	0.151517
L	22	P	R	400	W	0.151497
L	40	N	R	434	P	0.151423
L	83	N	R	400	W	0.151395
L	95	R	R	503	K	0.151392
L	51	P	R	397	V	0.151388
L	90	K	R	499	D	0.151374
L	97	P	R	134	H	0.151257
L	40	N	R	234	D	0.151232
L	55	F	R	378	P	0.151224
L	2	Q	R	581	R	0.151124
L	34	I	R	256	L	0.151085
L	83	N	R	493	F	0.151024
L	37	Q	R	338	N	0.150984
L	54	Q	R	448	S	0.15088
L	37	Q	R	468	R	0.150862
L	54	Q	R	437	Q	0.150754
L	54	Q	R	220	E	0.150667
L	30	T	R	480	N	0.150639
L	22	P	R	435	Y	0.150625
L	77	E	R	136	G	0.150565
L	83	N	R	475	S	0.150527
L	43	S	R	529	N	0.150504
L	58	R	R	255	Q	0.150432
L	28	R	R	419	L	0.150423
L	33	S	R	220	E	0.15041
L	38	P	R	410	D	0.150409
L	26	T	R	519	R	0.150226
L	58	R	R	118	T	0.150148
L	92	R	R	568	V	0.150047
L	35	S	R	501	I	0.149997
L	80	A	R	134	H	0.149939
L	92	R	R	444	L	0.149884
L	25	R	R	294	D	0.149852
L	40	N	R	410	D	0.149746
L	51	P	R	315	T	0.149718
L	77	E	R	323	D	0.149644
L	43	S	R	186	V	0.149628
L	43	S	R	494	R	0.149524
L	95	R	R	317	E	0.149392
L	43	S	R	440	T	0.149352
L	79	K	R	435	Y	0.149348
L	23	L	R	462	D	0.149304
L	42	R	R	277	E	0.149301
L	91	E	R	440	T	0.149293
L	25	R	R	256	L	0.149282
L	42	R	R	478	P	0.149227
L	55	F	R	435	Y	0.149227
L	78	S	R	395	Q	0.149198
L	37	Q	R	315	T	0.14915
L	45	E	R	461	S	0.149066
L	77	E	R	371	F	0.148967
L	55	F	R	291	K	0.148814
L	50	I	R	421	L	0.148781
L	25	R	R	118	T	0.148593
L	92	R	R	569	Q	0.148353
L	83	N	R	371	F	0.14831
L	2	Q	R	496	K	0.148297
L	55	F	R	362	Q	0.148197
L	21	V	R	435	Y	0.148196
L	55	F	R	126	R	0.148135
L	54	Q	R	185	M	0.148032
L	54	Q	R	399	Q	0.14801
L	89	S	R	315	T	0.148
L	22	P	R	188	D	0.147907
L	36	N	R	123	H	0.147793
L	27	V	R	318	Y	0.147772
L	65	M	R	460	Y	0.147745
L	58	R	R	222	V	0.147719
L	92	R	R	119	D	0.147678
L	83	N	R	362	Q	0.147672
L	37	Q	R	409	E	0.147652
L	77	E	R	219	E	0.147631
L	43	S	R	396	S	0.147587
L	92	R	R	412	I	0.147535
L	93	S	R	188	D	0.147515
L	37	Q	R	430	P	0.147402
L	70	E	R	317	E	0.147286
L	36	N	R	496	K	0.147246
L	42	R	R	214	A	0.14719
L	36	N	R	584	P	0.147138
L	37	Q	R	341	D	0.147126
L	34	I	R	496	K	0.147026
L	35	S	R	499	D	0.147009
L	67	K	R	459	P	0.146961
L	43	S	R	187	G	0.14692
L	79	K	R	170	R	0.146916
L	42	R	R	381	Q	0.146813
L	48	E	R	501	I	0.146768
L	80	A	R	294	D	0.146695
L	68	K	R	468	R	0.146689
L	92	R	R	308	R	0.146638
L	41	P	R	505	Y	0.146635
L	25	R	R	251	S	0.146612
L	25	R	R	317	E	0.14652
L	34	I	R	443	S	0.146503
L	58	R	R	277	E	0.146468
L	38	P	R	396	S	0.146406
L	55	F	R	233	S	0.146218
L	33	S	R	440	T	0.146202
L	17	G	R	400	W	0.146156
L	54	Q	R	232	F	0.146151
L	92	R	R	481	V	0.146073
L	51	P	R	500	G	0.146023
L	60	E	R	122	Y	0.145989
L	42	R	R	293	F	0.145933
L	82	K	R	550	E	0.145901
L	90	K	R	505	Y	0.145896
L	36	N	R	378	P	0.145887
L	67	K	R	371	F	0.145749
L	33	S	R	253	Y	0.145726
L	51	P	R	429	H	0.145583
L	37	Q	R	434	P	0.145497
L	22	P	R	274	P	0.145401
L	19	Q	R	115	E	0.145369
L	92	R	R	235	G	0.145273
L	92	R	R	430	P	0.145235
L	66	K	R	318	Y	0.14522
L	28	R	R	208	D	0.145196
L	42	R	R	127	V	0.145156
L	90	K	R	443	S	0.145101
L	46	K	R	294	D	0.145081
L	26	T	R	133	D	0.145047
L	54	Q	R	138	I	0.144956
L	86	K	R	440	T	0.144942
L	30	T	R	317	E	0.144839
L	33	S	R	430	P	0.144815
L	90	K	R	440	T	0.144813
L	42	R	R	326	G	0.144788
L	32	I	R	274	P	0.144759
L	43	S	R	192	D	0.144725
L	22	P	R	499	D	0.144702
L	55	F	R	338	N	0.144623
L	40	N	R	358	M	0.144591
L	71	K	R	256	L	0.144438
L	60	E	R	134	H	0.144424
L	58	R	R	371	F	0.144335
L	34	I	R	253	Y	0.144306
L	55	F	R	284	N	0.144305
L	38	P	R	314	D	0.144278
L	58	R	R	62	D	0.144194
L	52	A	R	582	R	0.144185
L	89	S	R	273	G	0.144128
L	37	Q	R	358	M	0.144109
L	42	R	R	484	D	0.144059
L	57	P	R	550	E	0.144034
L	92	R	R	376	V	0.144007
L	21	V	R	502	V	0.143952
L	40	N	R	459	P	0.14393
L	36	N	R	116	D	0.143883
L	68	K	R	232	F	0.143874
L	36	N	R	295	V	0.143857
L	89	S	R	419	L	0.143838
L	36	N	R	567	N	0.143652
L	25	R	R	500	G	0.143599
L	86	K	R	133	D	0.143522
L	25	R	R	308	R	0.143469
L	64	T	R	499	D	0.143441
L	36	N	R	249	I	0.143409
L	82	K	R	395	Q	0.143369
L	42	R	R	220	E	0.14334
L	55	F	R	222	V	0.143316
L	42	R	R	121	A	0.143316
L	57	P	R	192	D	0.143302
L	71	K	R	273	G	0.143178
L	97	P	R	192	D	0.143093
L	94	K	R	502	V	0.143056
L	46	K	R	501	I	0.143039
L	51	P	R	317	E	0.142967
L	58	R	R	291	K	0.142915
L	36	N	R	357	T	0.142905
L	54	Q	R	443	S	0.142888
L	25	R	R	349	A	0.142855
L	58	R	R	459	P	0.142786
L	16	S	R	122	Y	0.142615
L	42	R	R	342	E	0.142521
L	77	E	R	519	R	0.142432
L	38	P	R	377	M	0.142422
L	55	F	R	259	R	0.1424
L	42	R	R	471	E	0.142393
L	93	S	R	394	E	0.142366
L	82	K	R	475	S	0.142348
L	91	E	R	118	T	0.14206
L	48	E	R	294	D	0.142047
L	60	E	R	293	F	0.142047
L	77	E	R	202	E	0.142012
L	37	Q	R	371	F	0.141862
L	83	N	R	480	N	0.14185
L	28	R	R	560	Y	0.141847
L	33	S	R	530	D	0.141754
L	41	P	R	395	Q	0.141711
L	89	S	R	58	Q	0.141704
L	87	A	R	503	K	0.141664
L	97	P	R	453	Y	0.141539
L	37	Q	R	272	S	0.141506
L	82	K	R	503	K	0.141469
L	60	E	R	186	V	0.141391
L	67	K	R	501	I	0.141295
L	41	P	R	475	S	0.141251
L	37	Q	R	410	D	0.141134
L	22	P	R	122	Y	0.141094
L	25	R	R	293	F	0.141064
L	79	K	R	57	R	0.141063
L	54	Q	R	359	A	0.140958
L	28	R	R	440	T	0.140927
L	55	F	R	247	A	0.140796
L	28	R	R	285	V	0.140788
L	42	R	R	322	E	0.140716
L	37	Q	R	118	T	0.140702
L	21	V	R	318	Y	0.14064
L	55	F	R	478	P	0.140629
L	34	I	R	466	T	0.1406
L	34	I	R	459	P	0.140576
L	94	K	R	251	S	0.140572
L	55	F	R	275	F	0.140551
L	54	Q	R	356	L	0.140551
L	67	K	R	187	G	0.140487
L	36	N	R	356	L	0.140465
L	89	S	R	122	Y	0.140406
L	37	Q	R	275	F	0.140382
L	92	R	R	516	T	0.140355
L	97	P	R	397	V	0.140328
L	28	R	R	550	E	0.140245
L	54	Q	R	419	L	0.140244
L	0	M	R	460	Y	0.140166
L	37	Q	R	187	G	0.140166
L	42	R	R	527	G	0.140141
L	77	E	R	505	Y	0.140019
L	95	R	R	188	D	0.140001
L	95	R	R	461	S	0.139975
L	54	Q	R	478	P	0.139865
L	24	S	R	462	D	0.139822
L	55	F	R	352	Y	0.139772
L	92	R	R	448	S	0.139765
L	97	P	R	315	T	0.139678
L	80	A	R	57	R	0.139677
L	58	R	R	257	V	0.139513
L	36	N	R	192	D	0.139492
L	67	K	R	256	L	0.139454
L	93	S	R	248	N	0.139452
L	43	S	R	476	L	0.139447
L	86	K	R	419	L	0.139397
L	36	N	R	448	S	0.139326
L	37	Q	R	425	G	0.139318
L	41	P	R	251	S	0.139284
L	97	P	R	434	P	0.139265
L	92	R	R	438	Y	0.139225
L	97	P	R	429	H	0.139081
L	36	N	R	138	I	0.138988
L	42	R	R	308	R	0.138978
L	55	F	R	584	P	0.138954
L	97	P	R	57	R	0.138944
L	37	Q	R	57	R	0.138872
L	77	E	R	435	Y	0.13873
L	36	N	R	518	T	0.138673
L	58	R	R	467	Q	0.138645
L	71	K	R	394	E	0.138579
L	37	Q	R	314	D	0.138503
L	51	P	R	256	L	0.138488
L	80	A	R	581	R	0.13844
L	32	I	R	188	D	0.138308
L	55	F	R	399	Q	0.138279
L	77	E	R	292	N	0.138268
L	92	R	R	357	T	0.138218
L	36	N	R	277	E	0.138207
L	38	P	R	251	S	0.138194
L	55	F	R	463	G	0.138188
L	52	A	R	274	P	0.138163
L	67	K	R	57	R	0.138113
L	42	R	R	496	K	0.13809
L	30	T	R	274	P	0.137894
L	54	Q	R	352	Y	0.137872
L	41	P	R	394	E	0.137764
L	89	S	R	526	H	0.13775
L	42	R	R	551	G	0.13771
L	58	R	R	165	Q	0.13769
L	48	E	R	58	Q	0.137689
L	83	N	R	467	Q	0.137655
L	28	R	R	581	R	0.137634
L	54	Q	R	309	E	0.137619
L	34	I	R	317	E	0.137597
L	36	N	R	435	Y	0.137579
L	42	R	R	467	Q	0.137528
L	80	A	R	256	L	0.137445
L	95	R	R	318	Y	0.137384
L	54	Q	R	376	V	0.137276
L	54	Q	R	16	R	0.137258
L	36	N	R	308	R	0.137235
L	48	E	R	251	S	0.137202
L	33	S	R	234	D	0.137167
L	1	N	R	294	D	0.137133
L	90	K	R	581	R	0.137064
L	89	S	R	421	L	0.137063
L	34	I	R	254	D	0.137061
L	25	R	R	425	G	0.137025
L	45	E	R	434	P	0.136984
L	82	K	R	502	V	0.136891
L	25	R	R	272	S	0.136801
L	36	N	R	368	Q	0.136747
L	40	N	R	421	L	0.136719
L	40	N	R	451	M	0.136712
L	89	S	R	362	Q	0.136706
L	58	R	R	357	T	0.136681
L	55	F	R	179	K	0.136638
L	40	N	R	429	H	0.136633
L	16	S	R	419	L	0.136615
L	30	T	R	429	H	0.136485
L	58	R	R	409	E	0.136459
L	55	F	R	480	N	0.136417
L	54	Q	R	412	I	0.136394
L	27	V	R	316	L	0.136371
L	43	S	R	399	Q	0.136346
L	54	Q	R	436	W	0.13631
L	43	S	R	115	E	0.136276
L	22	P	R	478	P	0.136203
L	77	E	R	291	K	0.136165
L	55	F	R	381	Q	0.136163
L	26	T	R	499	D	0.136136
L	26	T	R	274	P	0.136129
L	60	E	R	581	R	0.136035
L	16	S	R	502	V	0.135986
[truncated: 56,997 more rows]
