# Supplementary material for: Variation in Leishmania chemokine suppression driven by diversification of the GP63 virulence factor
Source: PLoS Negl Trop Dis. 2021 Oct 28;15(10):e0009224. doi: 10.1371/journal.pntd.0009224 (PMC8577781; doi:10.1371/journal.pntd.0009224)
Supplement: S2 Data — (XLSX) [file pntd.0009224.s002.xlsx]

## Sheet: Fig. 1A
cxcl10 mRNA (2^-ΔΔCt) Production by THP-1 Monocytes after Leishmania spp. infection
Experiment Number	Replicate	Uninfected	L. (L.) major	L. (V.) panamensis
1	1	1.03971	1.04415	128.7
1	2	1.16472	334.4013357*	277.723
1	3	0.825778	2.88244	495.096
2	4	1.41414	9.29825	21.7671
2	5	0.578019	2.76264	39.7032
2	6	1.22339	4.75565	49.3695
3	7	1.7345	0.323043	3.81792
3	8	0.752962	1.44199	10.6568
3	9	0.765688	3.88552	0.321035
	Avg	1.05544	3.29921	114.128
	SEM	0.109864	1.00274	50.1334
Fig 1 A. L. (L.) major and L. (V.) panamensis infection results in increased CXCL10 transcript in THP-1 monocytes. PMA-differentiated THP-1 monocytes were infected with L. (L.) major Friedlin or L. (V.) panamensis PSC-1 at a multiplicity of infection (MOI) of 6 for 24 hours. mRNA was quantified by RT-PCR for human CXCL10 relative to rRNA45s5 housekeeping gene by ΔΔCt. Average fold change (2-ΔΔCt)…
* Denotes outlier as identified by ROUT with Q set to 0.1%

## Sheet: Fig. 1B
CXCL10 (pg/mL) Production by THP-1 Monocytes after Leishmania spp. infection
Experiment Number	Replicate	Uninfected	L. (L.) major	L. (V.) panamensis
1	1	39.3348	7.8125	586.602
1	2	7.8125	144.6449914*	491.315
1	3	7.8125	7.8125	428.27
2	4	12.463	7.8125	623.057
2	5	7.8125	7.8125	612.393
2	6	7.8125	7.8125	474.268
3	7	13.0599	11.6004	249.559
3	8	20.0278	13.4251	516.43
3	9	15.6196	16.3524	365.694
	Avg	14.6394	10.055	483.065
	SEM	3.04324	1.18432	36.4547
Fig 1B. L. (L.) major but not L. (V.) panamensis infection suppresses CXCL10 protein in THP1 monocytes. CXCL10 protein was measured from the supernatants of infected PMA-differentiated THP-1 monocytes 24 hours post infection by ELISA. Samples below the ELISA range were set to the lower limit of detection (7.8125 pg/mL). Mean +/- SEM is plotted for 8-9 biological replicates across three independen…
* Denotes outlier as identified by ROUT with Q set to 0.1%

## Sheet: Fig. 1C
L. (L.) major suppression of CXCL10 is mediated by gp63 in THP-1 monocytes
Experiment Number	Replicate	Uninfected	L. (V.) panamensis	L. (L.) major Seidman WT	L. (L.) major Seidman ∆gp63
1	1	7.8125	178.176	7.8125	7.8125
1	2	7.8125	238.911	7.8125	7.8125
1	3	7.8125	177.567	7.8125	82.8814
1	4	7.8125	202.971	7.8125	24.6448
2	5	92.7017	399.387	16.1264	80.4343
2	6	47.1824	367.828	5.97262	66.6245
2	7	81.2004	276.484	16.1264	57.3543
2	8	54.2425	301.53	9.24756	83.4988
	Avg	38.3221	271.992	9.84038	51.3829
	SEM	11.0874	34.0825	1.24046	10.3059
Fig 1C. L. (L.) major suppression of CXCL10 is mediated by gp63 in THP-1 monocytes. PMA-differentiated THP-1 monocytes were infected with L. (V.) panamensis PSC-1, L. (L.) major Seidman strain, or L. (L.) major ∆gp63 Seidman strain at MOI6 for 48 hours. CXCL10 protein was measured from the supernatants by ELISA. Samples below the ELISA range were set to the lower limit of detection (7.8125 pg/mL …

## Sheet: Fig. 1D
gp63 mRNA expression by L. (L.) major and L. (V.) panamensis
Experiment	Replicate	L. (V.) panemensis gp63 (1-4)	L. (L.) major gp63 (2-4)	L. (L.) major gp63 (1)
1	1	0.0386899	0.0296461	0.017412
2	2	0.0543341	0.0247797	0.013415
3	3	0.0349863	0.0405778	0.0192935
	Avg	0.0426701	0.0316679	0.0167068
	SEM	0.00592918	0.00467122	0.00173323
Fig 1D. L. (L.) major and L. (V.) panamensis both express gp63 mRNA at the time of infection. Parasite mRNA was obtained from parasites incubated at 37°C for 1 hour. mRNA was quantified by RT-PCR for Leishmania gp63 relative to ⍺-tubulin housekeeping gene by ΔΔCt. For primer design to quantify gp63 expression in different species: L. (L.) major Friedlin gp63 required two sets of primers to amplif…

## Sheet: Fig. 1E
Cleavage of Recombinant CXCL10 by Leishmania spp.
Experiment Number	Replicate	Δgp63	Δgp63 +gp63-1	L. (L.) major	L. (V.) panamensis
1	1	38.307	186.753	444.872	42.3406
1	2	33.5839	202.291	435.987	80.0023
1	3	68.2344	200.506	438.934	56.3523
2	4	-0.705883	72.4916	140.439	45.369
2	5	9.21081	71.1492	118.613	12.0297
3	6	28.7785	55.4596	146.82	58.8304
4	7	54.8838	137.239	163.879	22.9361
4	8	63.0499	120.457	147.211	51.5895
5	9	30.4823	94.4175	114.521	76.5837
5	10	31.0616	91.2023	123.9	86.3573
	Avg	35.6886	123.197	227.518	53.2391
	SEM	6.91979	17.7003	46.5902	7.60039
Fig 1E. L. (L.) major but not L. (V.) panamensis cleaves human recombinant CXCL10. 1x106 parasites were incubated with 500pg/mL of human recombinant CXCL10 at 37°C for 1 hour prior to measuring the remaining CXCL10 by ELISA. Cleaved CXCL10 was calculated by subtracting the CXCL10 in the parasite conditions from a no-parasite media control. Mean cleaved CXCL10 +/- SEM is plotted from 10 biological…

## Sheet: Fig. 1F
Cleavage of Azocasein by Leishmania spp.
Experiment Number	Replicate	Δgp63	Δgp63 +gp63-1	L. (L.) major	L. (V.) panamensis
1	1	0.009	0.018	0.08	0.02
2	2	0.00125	0.01525	0.07525	0.02825
2	3	0.00225	0.01725	0.07725	0.01325
3	4	-0.008	0.007	0.082	0.009
4	5	-0.0005	0.0175	0.0735	0.0175
4	6	0.0115	0.0225	0.0835	0.0135
5	7	0.001	0.023	0.074	0.014
	Avg	0.00235714	0.0172143	0.0779286	0.0165
	SEM	0.0024213	0.00201367	0.00150071	0.00235723
Fig 1f. L. (L.) major and L. (V.) panamensis both cleave the non-specific colorimetric protease substrate azocasein. 5x107 parasites were incubated with 50mg/mL of azocasein at 37°C for 5 hours. Cleaved azocasein was determined by subtracting OD440 from the no-parasite media control. Mean OD440 of cleaved azocasin +/- SEM is plotted from 7 biological replicates across 5 independent experiments.

## Sheet: Fig. 2C and 2D
Unbiased Binding							Binding at BIPSPI Site
Complex	Zdock Score	Distance To Zinc (Å)					Complex	Zdock Score	Distance To Zinc (Å)
		A	I	K	N				A	I	K	N
1	1211.78	23.379	21.096	19.355	18.272		1	1077.92	11.76	11.959	9.541	7.835
2	1195.72	34.179	31.995	32.52	34.5		2	1033.76	11.205	12.655	11.691	12.252
3	1165.6	33.541	31.36	31.1	32.912		3	951.626	12.455	12.149	9.457	8.182
4	1153.59	32.338	30.295	31.013	33.121		4	887.25	13.704	14.552	13.046	13.529
5	1131.9	31.856	29.813	30.831	32.89		5	826.259	16.699	17.691	19.48	21.746
6	1131.38	34.145	31.91	32.482	34.41		6	799.008	11.511	11.978	9.809	9.411
7	1127.63	21.268	19.747	17.13	15.597		7	794.929	10.533	11.973	11.08	11.743
8	1120.96	36.708	34.486	34.722	36.633		8	785.412	14.874	16.233	17.204	19.182
9	1112.65	46.451	44.148	44.399	46.199		9	773.812	14.788	16.222	17.37	19.355
10	1101.28	25.37	23.846	25.516	27.791		10	769.698	7.999	10.285	10.534	11.404
Avg	1145.25	31.9235	29.8696	29.9068	31.2325		avg	869.968	12.5528	13.5697	12.9212	13.4639
Std Dev	36.0921	7.27439	7.08674	7.77488	8.86539		std dev	113.562	2.52228	2.43583	3.72502	4.95178
Fig 2C and 2D. Modeling of the GP63-CXCL10 interaction with specification of the predicted binding site localizes CXCL10 to the active site and decreases distance to catalytic zinc-ion. GP63 (PDB entry 1lml) and CXCL10 (PDB entry 1o7y) protein-protein interaction was modeled using Zdock with either no specified contact residues or the BIPSPI predicted binding site specified as contact residues. (…

## Sheet: Fig. 3A
		MEME Results		ConSeq Results
LmjF_10.0460 AA residue	Amino Acid Site from MEME Alignment	LRT	LRT_MovingAverage10	Conservation Score	ConservationScore_MovingAverage10
M	1	0		9
S	2	0		2			Fig 3A. GP63 contains multiple regions of high diversity under strong positive selection, including the region containing the CXCL10 binding site. The conservation score was generated by the ConSeq method and ranges from 1 (highly variable) to 9 (highly conserved). Positive selection was tested at each amino acid by the likelihood ratio test from the Mixed Effects Model of Evolution (MEME). Highe…
V	3	0		3
D	4	0		9
S	5	0	0.800404	8	7.1
S	6	0	1.07418	9	6.4
S	7	0	1.07418	9	7.1
T	8	0.414335	1.12167	8	7.2
H	9	7.5897	1.42622	5	6.9
R	10	0	1.42622	9	6.9
R	11	2.73776	1.42622	2	6.9
R	12	0	1.42622	9	6.9
C	13	0.474883	1.38478	4	7
V	14	3.04548	0.625812	6	7.2
A	15	0	0.625812	8	7.2
A	16	0	0.352036	9	7.9
R	17	0	0.352036	9	7.9
L	18	0	0.304548	9	8.4
V	19	0	0	7	8.7
R	20	0	0	9	8.8
L	21	0	0	9	8.4
A	22	0	0	9	8.2
A	23	0	0.521215	9	7.9
A	24	0	0.521215	9	7.8
G	25	0	0.521215	9	7.4
A	26	0	0.727181	5	7.1
A	27	0	0.727181	7	6.9
V	28	5.21215	0.820136	6	6.7
T	29	0	0.820136	6	6.7
V	30	0	0.820136	5	6.7
A	31	2.05966	0.820136	6	7.1
V	32	0	0.820136	7	6.9
G	33	0.929554	0.298921	7	7.1
T	34	0	0.298921	9	7.2
A	35	0	0.314569	9	7.4
A	36	0	0.108603	9	7.6
A	37	0	1.43441	5	7.3
W	38	0	1.34145	8	7.5
A	39	0	1.34145	7	6.9
H	40	0.156474	2.48319	7	6.4
A	41	0	2.48319	8	6.4
G	42	13.2581	2.48319	4	6.6
A	43	0	2.48319	9	6.7
L	44	0	2.51628	3	6.8
Q	45	11.4173	2.50064	4	7
H	46	0	2.50064	9	7.1
R	47	0	1.17483	7	6.9
C	48	0	1.17483	9	6.8
V	49	0.330981	1.17483	8	7.4
H	50	0	0.0330981	9	7.2
D	51	0	0.0330981	9	7.2
A	52	0	0.0330981	2	7.3
M	53	0	0.20829	8	6.6
Q	54	0	0.323483	9	6.5
A	55	0	0.323483	2	6.5
R	56	0	0.323483	9	6.3
V	57	0	0.323483	8	7
R	58	1.75192	0.449872	2	6.5
Q	59	1.48291	0.449872	7	6
S	60	0	0.449872	9	6.1
V	61	0	0.763748	7	5.5
A	62	0	0.763748	9	5.5
D	63	1.26389	0.588556	3	5.9
H	64	0	0.440265	4	5.4
H	65	0	0.828368	3	5.3
K	66	3.13875	0.828368	3	5.4
A	67	0	0.828368	8	5.4
P	68	0	0.701979	6	6
G	69	0	0.701979	2	6.3
A	70	3.88103	0.701979	8	6.9
V	71	0	0.388103	8	7.5
S	72	0	0.388103	9	7.1
A	73	0	0.388103	9	6.9
V	74	0	0.388103	7	7.6
G	75	0	-5.55e-18	9	7.6
L	76	0	-5.55e-18	9	6.9
P	77	0	0.0625998	4	6.1
Y	78	0	0.0625998	4	5.3
V	79	0	0.102304	9	5.3
T	80	0	0.209271	8	4.7
L	81	0	0.209271	1	4.5
D	82	0.625998	0.209271	1	4.9
A	83	0	0.723508	1	5.2
A	84	0.397042	0.723508	7	4.5
H	85	1.06967	1.25849	3	4.1
T	86	0	1.25849	7	4.1
A	87	0	1.38614	8	4.6
A	88	5.14237	2.85414	7	4.6
A	89	0	2.81448	2	4.2
X	90	5.3498	2.70752
-	91	0	3.6721
X	92	1.9025	3.6721
D	93	14.68	3.15786	4	4.3
P	94	0.000529778	3.27829	1	4
R	95	0	3.22203	6	3.3
P	96	9.64581	3.53616	1	2.8
G	97	0	3.34591	3	3.4
S	98	0	1.87792	4	3.8
A	99	1.20428	1.87786	4	4.5
R	100	4.78718	1.87786	1	4.6
S	101	3.14135	1.3388	2	5.1
V	102	0	1.88245	8	5.2
V	103	0	1.88245	8	5.6
R	104	0	2.00291	8	5.7
D	105	0	1.52419	7	6.4
V	106	4.25523	1.21005	6	7
N	107	5.43647	1.21005	4	7.1
W	108	0	1.21005	8	7.2
G	109	2.40882	1.37197	5	6.9
A	110	0	2.6719	8	6.9
L	111	0	2.24637	8	7.2
R	112	0	1.85042	9	7.2
I	113	0	1.85042	9	7.1
A	114	1.61918	1.60954	5	7.5
V	115	12.9993	1.60954	7	7.6
S	116	0	1.93891	9	7.5
T	117	1.47693	1.93891	4	7.5
E	118	0	1.93891	7	7.4
D	119	0	1.77699	9	7.5
L	120	0	0.948499	9	7.4
T	121	3.29368	0.988113	7	7.1
D	122	0	1.40654	9	7.4
P	123	0	1.40654	8	7.2
A	124	0	2.0506	6	6.9
Y	125	4.71438	2.33429	6	6.8
H	126	0.39614	2.05873	6	6.8
C	127	5.66117	2.61479	7	6.7
A	128	0	2.61479	5	6
R	129	6.44061	2.61479	6	5.6
V	130	2.83693	2.14335	8	5.1
G	131	0.5381	2.61263	7	4.6
Q	132	5.56059	2.04764	8	4.4
H	133	0	3.46602	1	4
V	134	0	2.82196	2	3.5
K	135	0	2.72985	1	2.8
D	136	5.0889	2.79864	1	2.2
H	137	0.011249	2.27602	5	1.5
A	138	14.1838	3.27651	1	1.7
G	139	0	3.27651	1	2.4
A	140	1.91582	3.27651	1	2.9
I	141	1.22605	2.76762	1	3.7
V	142	0.334381	2.76649	1	3.7
T	143	10.0049	1.34811	3	4.5
C	144	0	1.90881	9	5
T	145	0	1.71723	6	5.8
A	146	0	1.59462	9	6.6
E	147	0	1.56118	5	6.9
D	148	0	0.625787	9	7.2
I	149	5.60694	0.718019	6	7.1
L	150	0	0.718019	9	7.4
T	151	0	0.718019	9	7
N	152	0	0.718019	4	7.2
E	153	0.650937	0.718019	6	7.2
K	154	0.922321	0.20906	8	7.5
R	155	0	0.20906	9	6.7
D	156	0	0.20906	5	5.9
I	157	0	0.422159	7	6.1
L	158	0	0.487583	9	6
V	159	0.51734	0.395351	9	5.8
K	160	0	0.52568	1	5.6
H	161	0	0.52568	1	6
L	162	2.13099	0.708333	6	6.1
I	163	1.30518	0.708333	5	6
P	164	0	0.656599	6	6
Q	165	1.30329	0.656599	7	6.8
A	166	0	1.17704	9	6.9
V	167	1.82653	0.979493	8	7.1
Q	168	0	0.848975	8	7.5
L	169	0	0.848975	9	7.8
H	170	0	0.718646	9	7.6
T	171	5.20436	0.718646	2	7.6
E	172	0.155565	0.535993	8	7.4
R	173	0	0.536	9	7.4
L	174	0	0.536	9	7.4
K	175	0	0.536	5	7.4
V	176	0	0.0155632	9	7.7
Q	177	0	0.0931636	6	7.4
Q	178	6.66e-05	0.0931636	8	7.3
V	179	0	0.14479	9	7.1
Q	180	0	0.14479	9	7.5
G	181	0	0.14479	5	7.5
K	182	0.93157	0.418507	5	7.2
W	183	0	0.4185	8	7.3
K	184	0.516261	0.544843	7	6.5
V	185	0	0.544843	9	5.8
T	186	0	2.25118	9	5.4
D	187	2.73717	2.94973	3	5.2
M	188	0	2.94973	9	5.3
V	189	1.26343	2.89979	1	5
G	190	0	2.89979	2	4.2
D	191	17.0634	2.91519	1	4
I	192	7.91711	4.09017	3	4.3
C	193	0	4.09017	9	4.3
G	194	0.0168163	3.96383	4	5.1
D	195	0	4.08147	1	5
F	196	0.153976	2.37513	7	5.6
K	197	14.487	1.58342	6	6.2
V	198	0	1.58342	9	5.6
P	199	0	1.58174	9	6
Q	200	1.17636	1.58174	1	6
A	201	0	1.56634	7	6.2
H	202	0	0.117636	9	5.8
I	203	0	0.117636	3	5.6
T	204	0	0.12992	8	5.6
E	205	0	0.0122839	1	6
G	206	0	0.0122839	9	6.2
F	207	0	0.0122839	2	6.2
S	208	0	0.0122839	7	6.8
N	209	0.122839	0.0122839	9	6.6
T	210	0	0.0122839	5	7.4
D	211	0	0.0122839	9	7.4
F	212	0	0.0122839	9	8.1
V	213	0	0.0122839	9	8.3
M	214	0	-5.66e-17	6	8.3
Y	215	0	-5.66e-17	9	8.7
V	216	0	0.278689	9	8.7
A	217	0	0.454332	9	8.3
S	218	0	1.50792	9	7.6
V	219	0	1.50792	9	7.2
P	220	0	2.58008	9	7.1
S	221	2.78689	3.16121	9	6.8
E	222	1.75643	3.16121	5	6.8
E	223	10.5359	4.38012	2	6.2
G	224	0	4.38012	2	6.2
V	225	10.7216	4.52328	8	5.4
L	226	5.81138	4.24459	6	5.2
A	227	0	4.06895	9	5.6
W	228	12.1891	3.01536	3	6.3
A	229	0	3.66567	9	6.4
T	230	1.43157	2.60838	1	6.4
T	231	0	2.02724	7	6.3
C	232	0	2.02724	9	6.3
Q	233	0	1.0973	9	6.2
T	234	6.50307	1.0973	3	5.8
F	235	0.148669	0.954144	8	6.6
S	236	0	0.954144	5	6.8
D	237	0	0.954144	9	6.8
G	238	2.8897	0.954144	2	6.7
H	239	0	0.303836	5	7.3
P	240	0	0.28897	9	6.9
A	241	0	0.28897	9	7.3
V	242	0	0.28897	9	7.3
G	243	0	-1.01e-16	8	8
V	244	0	-1.01e-16	9	8.4
I	245	0	-1.01e-16	4	8.4
N	246	0	-1.01e-16	9	8.1
I	247	0	-1.01e-16	9	8.1
P	248	0	1.18136	9	7.8
A	249	0	1.18136	9	7.7
A	250	0	1.44654	9	7.8
N	251	0	1.46201	6	7.6
I	252	0	1.51145	9	7.3
A	253	11.8136	1.51145	5	7.2
S	254	0	1.80635	8	6.4
R	255	2.6518	1.82656	5	6
Y	256	0.154752	2.06312	7	6.1
D	257	0.494382	2.06312	6	6.1
Q	258	0	1.01408	8	6.1
L	259	2.949	1.01408	1	6.2
V	260	0.20204	1.10352	5	6
T	261	2.3656	1.08804	7	6.2
R	262	0	1.0386	9	6.5
V	263	1.32325	1.0386	5	6.5
V	264	0	0.743704	9	7.3
T	265	3.54615	0.7235	3	7.7
H	266	0	0.488747	9	7.6
E	267	0	0.488747	9	7.6
M	268	0	0.356422	8	8
A	269	0	0.356422	9	7.8
H	270	0	0.00180662	9	8.3
A	271	0.0180662	0.00180662	6	7.5
L	272	0	0.954526	9	6.7
G	273	0	0.955161	9	6.2
F	274	0	0.955161	7	6
S	275	0	0.955161	8	5.2
G	276	0	0.953354	1	4.7
P	277	9.5272	1.46031	1	3.9
F	278	0.00634862	1.46031	3	3.1
F	279	0	1.46031	7	2.6
K	280	0	1.46031	1	1.9
D	281	0	1.89124	1	1.9
A	282	5.06955	1.06041	1	1.9
R	283	0	1.05977	1	1.7
I	284	0	1.23875	2	1.1
V	285	0	2.1987	1	1.3
A	286	4.30928	2.30908	1	1.3
S	287	1.21891	1.80213	1	2.1
V	288	0	1.80213	1	2.5
P	289	1.78977	1.80213	1	3
N	290	9.59954	2.18184	3	3
V	291	1.10376	2.231	1	3
R	292	0	2.95621	9	3
G	293	0	2.95621	5	3.2
K	294	0	2.77723	7	3.5
N	295	3.79714	2.0715	1	4
F	296	4.80086	2.40924	1	4.2
D	297	8.47098	2.54959	1	3.6
V	298	0	2.80701	3	3.9
P	299	0	3.62821	4	3.7
V	300	2.54224	3.2485	8	4.5
I	301	4.48117	2.77363	3	4.7
N	302	1.40356	2.03856	3	5.4
S	303	2.5742	2.03856	8	5.9
S	304	8.21198	2.03856	5	6.3
T	305	0	1.78434	9	6.4
A	306	0.0522053	1.33622	3	7
V	307	1.12024	1.19586	8	7.6
A	308	0	0.938443	8	7.7
K	309	0	0.117245	8	8.1
A	310	0	0.117245	9	8.1
R	311	0	0.112024	9	8.7
E	312	0	0.593495	9	8
Q	313	0	0.593495	9	7.6
Y	314	0	0.593495	9	7.7
G	315	0	1.4157	9	7.2
C	316	0	1.4157	9	6.6
D	317	5.93495	1.4157	1	6.5
T	318	0	1.4157	4	6.5
L	319	0	1.4157	9	5.7
E	320	8.2221	1.4157	4	5.7
Y	321	0	1.4157	3	5.7
L	322	0	0.895287	8	6.1
E	323	0	0.895287	9	6.6
V	324	0	0.895287	1	5.8
E	325	0	0.0730768	9	5.8
D	326	0	0.806715	9	5.9
Q	327	0.730768	0.806715	5	5.8
G	328	0	0.929849	9	5.6
G	329	0	1.05392	1	6.1
A	330	0	1.05392	4	6.1
G	331	7.33638	1.05392	4	6.1
S	332	0	0.980846	7	6.3
A	333	1.23134	0.980846	7	6.3
G	334	1.24074	1.13141	6	6.6
S	335	0	1.13141	9	7.1
H	336	0	0.397768	9	7.6
I	337	0	0.397768	7	7.8
K	338	0	0.274633	9	7.5
M	339	1.50559	0.163118	4	7.7
R	340	0	0.163118	9	7.7
N	341	0	0.163118	9	7.7
A	342	0	0.163118	9	7.9
Q	343	0	0.163118	4	7.9
D	344	0.125583	0.0125583	8	7.9
E	345	0	0.0125583	9	7.5
L	346	0	3.66726	9	6.9
M	347	0	4.39501	9	6.1
A	348	0	4.39501	9	6.4
P	349	0	4.38246	4	6.5
A	350	0	4.38246	5	6.5
A	351	36.5471	4.38246	3	6.5
A	352	7.27751	4.38246	1	6.4
A	353	0	5.27697	7	5.9
G	354	0	5.27697	9	6.3
Y	355	0	5.27697	9	6.7
Y	356	0	1.66076	9	7.2
T	357	0	0.933007	8	8
A	358	8.94511	1.22051	4	8
L	359	0	1.35468	8	7.9
T	360	0	1.35468	9	7.4
M	361	0.384959	1.35468	8	7.3
A	362	0	1.35468	9	7.1
I	363	2.87505	0.46017	7	7.5
F	364	1.34169	0.46017	8	7.6
Q	365	0	0.46017	4	7.6
D	366	0	0.421674	8	7.1
L	367	0	0.421674	6	7.1
G	368	0	0.134169	8	7.3
F	369	0	0.0125446	9	7.2
Y	370	0	0.0125446	9	6.9
Q	371	0	0.0821161	3	6.3
A	372	0	0.0821161	9	6.6
D	373	0	0.0821161	9	6.7
F	374	0.125446	0.621296	7	5.9
S	375	0	0.621296	1	5.9
K	376	0.695716	0.621296	2	6.5
A	377	0	0.621296	9	6.4
E	378	0	0.721426	9	6.2
V	379	5.3918	1.41581	1	5.6
M	380	0	1.67411	9	6
P	381	0	1.60454	9	6.6
W	382	0	1.60454	8	6.1
G	383	1.0013	1.60454	7	6.1
Q	384	7.06934	1.06536	1	6.7
N	385	2.58294	1.06536	5	6.7
A	386	0	1.06536	8	6.4
G	387	0	1.06536	4	6.4
C	388	0	1.4324	9	5.8
A	389	0	0.725462	7	6.6
F	390	0	0.467168	9	7
L	391	0	0.467168	6	7.1
T	392	0	0.476343	8	7.5
N	393	4.67168	0.476343	1	6.7
K	394	0	1.92538	9	6.5
C	395	0	2.042	9	6.3
M	396	0	2.042	9	6.6
E	397	0.0917528	2.042	8	6.5
Q	398	0	1.57483	1	7.2
S	399	14.4903	1.57483	5	7.2
V	400	1.16622	1.57483	7	6.4
T	401	0	1.57483	9	6.4
Q	402	0	1.56566	7	6.5
W	403	0	1.56566	8	7.3
P	404	0	0.116622	9	7.7
A	405	0	1.12908	1	7.1
M	406	0	1.12908	9	6.4
F	407	0	1.16967	9	5.9
C	408	0	1.16967	9	5.2
N	409	0	1.16967	9	4.4
E	410	11.2908	2.69501	1	4.9
S	411	0	3.06312	2	4.9
E	412	0.405958	3.06312	2	4.3
X	413	0	3.06312
X	414	0	3.30624
A	415	15.2533	2.17716	1	4.2
I	416	3.68116	2.36628	1	3.5
R	417	0	2.32568	6	4.3
C	418	0	2.32568	9	4.9
P	419	2.43115	2.32568	3	4.8
T	420	0	0.80035	8	4.9
S	421	1.89119	0.432234	2	5.7
R	422	0	0.432234	9	5.2
L	423	0	0.432234	8	5.2
S	424	0	1.3901	1	5
L	425	0	1.3901	2	4.3
G	426	0	1.3424	9	4.2
A	427	0	1.95454	1	3.4
C	428	0	2.02912	9	2.7
G	429	12.0098	2.03059	1	2.7
V	430	0	3.2904	1	2.6
T	431	1.41416	3.2904	1	1.8
R	432	6.12138	3.2904	1	2.1
_	433	0.745868	3.2904
H	434	0.0146723	2.08942	1	1.3
P	435	12.5981	2.19146	1	1.8
G	436	0	2.14107	1	1.9
L	437	0	1.77032	1	2.4
P	438	0	1.69573	4	3.2
P	439	0	1.69427	1	4
Y	440	1.02042	0.434459	6	4.6
W	441	0.910308	0.434459	2	4.6
Q	442	2.41386	0.434459	6	4.6
Y	443	0	0.434459	9	4.4
F	444	0	0.434459	9	4.8
T	445	0	0.332416	7	4.3
D	446	0	0.241386	1	5
P	447	0	0.129167	1	4.5
S	448	0	0.957406	2	4.2
L	449	0	1.34022	5	3.4
A	450	0	1.34022	1	3.4
G	451	0	1.34022	9	3.6
L	452	1.29167	1.34022	1	4.4
S	453	8.28239	1.34022	6	4.3
A	454	3.8281	1.34022	1	4.7
F	455	0	1.34022	7	5.5
M	456	0	1.36037	3	4.7
D	457	0	1.2312	9	5.1
Y	458	0	0.432543	1	4.6
C	459	0	0.439938	9	4.6
P	460	0	0.613054	9	4
V	461	0.201497	0.613054	1	3.8
V	462	0	0.613054	5	3
V	463	0.29583	1.23319	1	3.1
P	464	3.90205	2.47801	1	2.9
Y	465	1.73116	2.47801	1	2.9
S	466	0	2.95902	1	3
D	467	0	2.95902	1	3.4
G	468	6.20135	3.42879	2	3.4
S	469	12.4482	3.03859	7	4
C	470	0	2.86547	9	4.8
T	471	5.0116	2.86547	2	4.8
Q	472	0	2.86547	9	5.4
R	473	4.99358	2.24534	1	5.3
A	474	0	1.00052	7	4.7
S	475	0	1.00052	9	3.9
E	476	0	0.499358	1	3.8
A	477	0	0.499358	7	3
H	478	0	-5.9e-17	1	3
A	479	0	-5.9e-17	1	3.2
S	480	0	-5.9e-17	1	2.8
L	481	0	0.00368856	1	3.2
L	482	0	0.00368856	1	3.4
P	483	0	0.00368856	1	4.2
F	484	0	0.0152127	9	4.9
N	485	0	0.0190843	5	5.6
V	486	0.0368856	0.0784611	5	6.4
F	487	0	0.0784611	9	7.2
S	488	0	0.0784611	9	8
D	489	0.115241	0.36377	8	7.3
A	490	0.0387162	0.36377	8	7.7
A	491	0.593768	0.360082	9	8.1
R	492	0	0.581182	9	7.5
C	493	0	0.581182	9	7.2
I	494	2.85309	0.569658	2	6.5
D	495	0	1.10174	9	6.3
G	496	0	1.04237	9	5.5
A	497	2.211	1.04237	3	4.7
F	498	0	1.04237	6	3.9
R	499	0	1.83495	1	3.8
P	500	5.35956	2.09785	6	3
K	501	0	2.09785	1	2.2
A	502	0	1.97411	1	2
T	503	0	2.44265	1	1.5
D	504	10.779	2.44265	1	1.5
G	505	2.62895	1.98669	1	1.3
I	506	0	2.27631	1	1.7
V	507	0.973642	2.33012	1	1.7
K	508	4.68533	2.33012	1	1.8
S	509	0	1.25222	1	2.6
Y	510	0.799951	0.989322	4	3.4
A	511	2.89626	1.02263	5	4
G	512	0.538043	0.925264	1	4.8
L	513	0	0.456731	2	4.9
C	514	0	0.456731	9	5.7
A	515	0	0.387862	9	6.1
N	516	0.33306	0.0982359	7	6.1
V	517	0	0.0952386	9	6.6
Q	518	0	1.23877	2	6.9
C	519	0	1.23877	9	6.6
D	520	0.111257	1.23877	8	6.4
T	521	0	1.20546	5	6.6
A	522	0.50807	1.20546	6	6.6
T	523	11.4353	1.20546	5	7.3
R	524	0	1.29641	6	7
T	525	0	1.28529	7	7.1
Y	526	0	1.8538	9	6.7
S	527	0	1.80299	9	7
V	528	0	0.659463	9	7.4
Q	529	0.909529	0.659463	6	7.3
V	530	0	0.659463	9	6.9
H	531	5.6851	0.659463	1	6.9
G	532	0	0.659463	9	6.5
S	533	0	1.48216	9	6.3
N	534	0	1.39121	5	6.6
D	535	0	1.51825	3	6.6
Y	536	0	0.949744	9	7.4
T	537	0	0.949744	5	7.4
N	538	8.22699	1.31279	7	7.1
C	539	0	1.31279	9	7
T	540	1.27046	1.31279	9	7.1
P	541	0	1.31279	9	6.5
G	542	0	1.31279	9	6.9
L	543	3.63044	0.955808	6	7
R	544	0	0.955808	4	6.9
V	545	0	1.64285	4	6.3
E	546	0	1.64285	3	6.3
L	547	0	1.64285	9	5.5
S	548	4.65718	1.2798	8	5.7
T	549	0	1.2798	8	6.2
V	550	8.14086	1.2798	3	6.5
S	551	0	1.51455	9	6.3
N	552	0	1.51455	1	6.3
A	553	0	1.04884	8	6.1
F	554	0	1.063	9	6
E	555	0	0.248914	7	6.6
G	556	2.3475	0.328	1	6.1
G	557	0	0.328	9	6.9
G	558	0	0.828521	6	6.2
Y	559	0.141634	1.14356	7	5.7
I	560	0	1.14356	9	5.9
T	561	0.790866	0.908814	4	6.7
C	562	0	0.908814	9	6.7
P	563	5.0052	0.908814	1	7
P	564	3.15043	0.89465	4	7.2
Y	565	0	0.89465	9	7.2
V	566	0	0.916502	9	7.5
E	567	0	0.916502	9	7.5
V	568	0	0.415982	9	7.7
C	569	0	0.100938	9	7.7
Q	570	0	0.100938	9	7.4
G	571	1.00938	0.176034	7	6.7
N	572	0	0.176025	9	6.5
V	573	0	0.188651	3	6.2
Q	574	0	0.552776	4	5.4
A	575	0	0.587762	6	4.7
A	576	0.75096	1.51094	2	4.1
K	577	-9.59e-05	1.51094	7	3.5
D	578	0.126265	1.51094	6	3.8
G	579	3.64125	1.51094	1	3.9
G	580	0.349864	1.51094	2	3.5
N	581	10.2412	2.19207	1	3.6
T	582	0	3.41246	3	3.4
A	583	0	3.39983	6	3.3
A	584	0	3.112	5	3.3
G	585	0	3.07701	2	3.3
R	586	7.56222	2.05289	3	3.4
R	587	12.2038	2.05289	5	4
G	588	0	2.05289	5	4.1
P	589	0.762882	2.56231	1	3.7
R	590	0	2.62821	2	3.6
A	591	0	2.27068	2	3.4
A	592	0	1.0503	9	3
A	593	0	1.0503	7	2.6
T	594	5.09418	0.974012	1	2.6
A	595	0.659026	2.01249	1	2.5
L	596	3.98691	2.01249	1	2.4
L	597	0	2.01249	1	1.7
V	598	0	2.0191	1	1.1
A	599	0	2.41988	1	1.1
A	600	10.3848	3.64923	1	1.3
_	601	0	4.03526
X	602	0	4.12985
A	603	0.0661041	4.12985	1	1.6
G	604	9.10196	4.12985	2
R	605	12.9525	4.33492	1
G	606	7.84721	4.33492	1
A	607	0.945851	4.33492	3
L	608	0	4.32831	4
X	609	0	3.41811	4
-	610	12.4355	2.12286
-	611	0	1.33814
-	612	0	1.24355
-	613	0	1.24355
-	614	0	1.24355
-	615	0	0.573299
-	616	0	0.573299
-	617	0	0.935242
-	618	0	0.948219
-	619	0	0.948225
-	620	5.73299	1.5258
-	621	0	1.5258
-	622	3.61942	1.5258
-	623	0.129775	3.48807
-	624	6.1e-05	3.48807
-	625	5.77577	2.91477
-	626	0	2.91477
-	627	0	2.69999
-	628	19.6227	2.80521
-	629	0	2.85201
-	630	0	2.27443
-	631	0	2.63186
-	632	1.47163	2.63186
-	633	1.18195	0.669585
-	634	0.46805	0.669585
-	635	0	0.669585
-	636	3.57422	0.669585
-	637	0	0.522651
-	638	0	0.404456
-	639	0	0.357651
-	640	0	1.13725
-	641	0	0.77983
-	642	0.002289	0.77983
-	643	0	2.68145
-	644	0	2.68145
-	645	7.79602	2.68145
-	646	0	2.68145
-	647	0	2.68122
-	648	19.0162	2.68122
-	649	0	2.68122
-	650	0	1.90162
-	651	0	1.90162
-	652	0	1.90162
-	653	0
-	654	0
-	655	0
-	656	0
-	657	0

## Sheet: Fig. 3B
Number of Branches Under Positive Seletction in each Subgenus
Amino Acid Site	Leishmania	Viannia
9	0	1
28	0	1
42	1	0
45	0	2
88	1	0
90	1	0
93	1	0
96	1	0
100	1	1
107	2	0
115	0	2
125	0	1
127	0	1
129	0	3
132	0	1
136	4	0
138	2	3
143	4	0
149	0	4
171	1	0
191	0	3
192	2	2
197	0	3
223	1	3
225	0	3
226	0	1
228	0	2
234	2	2
253	0	3
277	2	3
282	1	0
290	2	1
296	2	0
297	2	0
301	2	0
304	1	0
317	2	1
320	1	3
331	1	2
351	2	1
352	0	1
358	0	4
379	2	0
384	1	3
393	2	5
399	5	0
410	2	0
415	2	1
429	1	2
432	1	2
435	1	1
453	0	2
468	1	0
469	2	1
471	1	1
473	2	1
500	0	1
504	2	3
508	2	4
523	0	3
531	3	1
538	1	1
548	0	2
550	0	5
563	0	1
584	1	4
586	1	1
587	1	1
594	1	0
600	2	1
604	3	0
605	1	0
606	0	1
610	0	1
620	0	1
625	0	1
628	0	1
645	1	0
648	1	0
Fig 3B. GP63 individual amino acids demonstrate diverse patterns of episodic selection. The MEME test for positive selection generates an empirical bayes factor (EBF) as an estimate of the strength of positive selection for each amino acid along each branch of the phylogenetic tree. Using this measure, the patterns of episodic selection were classified as single or multiple events occurring in ei…

## Sheet: Fig. 3D
Cleavage of Recombinant CXCL10 by Leishmania spp.
Experiment Number	Replicate	Δgp63	Δgp63 +gp63-1	L. (L.) major	L. (L.) tropica	L. (L.) donovani	L. (L.) venezuelensis	L. (V.) guyanensis	L. (V.) braziliensis	L. (V.) panamensis
1	1	38.307	186.753	444.872	489.371	324.886	503.757	173.477	336.682	42.3406
1	2	33.5839	202.291	435.987	493.674	322.074	505.314	170.443	326.011	80.0023
1	3	68.2344	200.506	438.934	491.503	327.697	505.314	173.477	315.318	56.3523
2	4	-0.705883	72.4916	140.439	348.774	216.038	353.508	194.138	205.128	45.369
2	5	9.21081	71.1492	118.613	347.595	214.83	348.774	150.589	197.81	12.0297
3	6	28.7785	55.4596	146.82	276.118	217.86	276.118	135.735	179.5	58.8304
4	7	54.8838	137.239	163.879	256.38	121.197	256.38	108.489	187.214	22.9361
4	8	63.0499	120.457	147.211	256.38	138.674	256.38	124.147	183.296	51.5895
5	9	30.4823	94.4175	114.521	262.091	101.875	268.979	103.994	150.558	76.5837
5	10	31.0616	91.2023	123.9	264.352	139.351	268.391	96.5544	152.586	86.3573
	Avg	35.6886	123.197	227.518	348.624	212.448	354.292	143.104	223.41	53.2391
	SEM	6.91979	17.7003	46.5902	33.0202	27.7548	34.6295	10.8327	23.0856	7.60039
(D) L. Viannia guyanensis and L. Viannia braziliensis parasites have an intermediate CXCL10 cleavage phenotype consistent with the observation of mixed D463 and Y463 alleles in the Viannia subgenus. The CXCL10 cleavage assay described in Figure 1 was repeated with L. (L.) donovani, L. (L.) venezuelensis, L. (L.) tropica, L. (V.) guyanensis, and L. (V.) braziliensis. 1x106 parasites were incubated…

[truncated: 7 more sheets: Fig. 3E, Fig. 4C, Fig. 4D, Fig. 4E, Fig. 4F, Fig. 4H, Fig. 5a, 5B, and S3]
